# Supplementary material for: Prenatal dietary supplements influence the infant airway microbiota in a randomized factorial clinical trial
Source: Nat Commun. 2020 Jan 22;11:426. doi: 10.1038/s41467-020-14308-x (PMC6976654; doi:10.1038/s41467-020-14308-x)
Supplement: Supplementary file 3 — Source Data [file 41467_2020_14308_MOESM3_ESM.xlsx]

## Sheet: Figure 1
type	predictor2	colvar	value	wrap
Other genus	V24	Other genus	0.0722246	V
Other genus	V36	Other genus	0.0708139	V
Other genus	F1w	Other genus	0.177452	F
Other genus	F1m	Other genus	0.141047	F
Other genus	F1y	Other genus	0.386236	F
Other genus	T1w	Other genus	0.140051	T
Other genus	T1m	Other genus	0.126713	T
Other genus	T3m	Other genus	0.186365	T
Gemella	V24	Gemella	0.000111301	V
Gemella	V36	Gemella	0.000134504	V
Gemella	F1w	Gemella	0.000239383	F
Gemella	F1m	Gemella	0.000102124	F
Gemella	F1y	Gemella	1.35516e-05	F
Gemella	T1w	Gemella	0.0336019	T
Gemella	T1m	Gemella	0.0415167	T
Gemella	T3m	Gemella	0.0221444	T
Corynebacterium	V24	Corynebacterium	0.00116401	V
Corynebacterium	V36	Corynebacterium	0.00107331	V
Corynebacterium	F1w	Corynebacterium	0.000153282	F
Corynebacterium	F1m	Corynebacterium	0.000715999	F
Corynebacterium	F1y	Corynebacterium	1.2995e-05	F
Corynebacterium	T1w	Corynebacterium	0.0256667	T
Corynebacterium	T1m	Corynebacterium	0.0591935	T
Corynebacterium	T3m	Corynebacterium	0.034618	T
Haemophilus	V24	Haemophilus	3.95659e-05	V
Haemophilus	V36	Haemophilus	2.29064e-05	V
Haemophilus	F1w	Haemophilus	0.00253847	F
Haemophilus	F1m	Haemophilus	0.000489884	F
Haemophilus	F1y	Haemophilus	0.000692805	F
Haemophilus	T1w	Haemophilus	0.0184949	T
Haemophilus	T1m	Haemophilus	0.0520682	T
Haemophilus	T3m	Haemophilus	0.0679948	T
Veillonella	V24	Veillonella	0.000861101	V
Veillonella	V36	Veillonella	0.00110916	V
Veillonella	F1w	Veillonella	0.0459122	F
Veillonella	F1m	Veillonella	0.0343561	F
Veillonella	F1y	Veillonella	0.0195665	F
Veillonella	T1w	Veillonella	0.0185235	T
Veillonella	T1m	Veillonella	0.0293551	T
Veillonella	T3m	Veillonella	0.0310392	T
Gardnerella	V24	Gardnerella	0.0861086	V
Gardnerella	V36	Gardnerella	0.0855807	V
Gardnerella	F1w	Gardnerella	0.000155639	F
Gardnerella	F1m	Gardnerella	5.19193e-05	F
Gardnerella	F1y	Gardnerella	0.000126801	F
Gardnerella	T1w	Gardnerella	0.000215369	T
Gardnerella	T1m	Gardnerella	0.000131607	T
Gardnerella	T3m	Gardnerella	1.315e-05	T
Moraxella	V24	Moraxella	0.000170381	V
Moraxella	V36	Moraxella	0.000269556	V
Moraxella	F1w	Moraxella	0.00105578	F
Moraxella	F1m	Moraxella	8.05262e-05	F
Moraxella	F1y	Moraxella	0.0001301	F
Moraxella	T1w	Moraxella	0.0888029	T
Moraxella	T1m	Moraxella	0.138464	T
Moraxella	T3m	Moraxella	0.234997	T
Bifidobacterium	V24	Bifidobacterium	0.0127438	V
Bifidobacterium	V36	Bifidobacterium	0.0131388	V
Bifidobacterium	F1w	Bifidobacterium	0.180793	F
Bifidobacterium	F1m	Bifidobacterium	0.231787	F
Bifidobacterium	F1y	Bifidobacterium	0.0440481	F
Bifidobacterium	T1w	Bifidobacterium	0.000176506	T
Bifidobacterium	T1m	Bifidobacterium	0.000838628	T
Bifidobacterium	T3m	Bifidobacterium	0.000653074	T
Family Enterobacteriaceae	V24	Family Enterobacteriaceae	0.0125247	V
Family Enterobacteriaceae	V36	Family Enterobacteriaceae	0.0152329	V
Family Enterobacteriaceae	F1w	Family Enterobacteriaceae	0.285943	F
Family Enterobacteriaceae	F1m	Family Enterobacteriaceae	0.333675	F
Family Enterobacteriaceae	F1y	Family Enterobacteriaceae	0.071707	F
Family Enterobacteriaceae	T1w	Family Enterobacteriaceae	0.0254434	T
Family Enterobacteriaceae	T1m	Family Enterobacteriaceae	0.0316898	T
Family Enterobacteriaceae	T3m	Family Enterobacteriaceae	0.0310838	T
Staphylococcus	V24	Staphylococcus	0.00164633	V
Staphylococcus	V36	Staphylococcus	0.00160032	V
Staphylococcus	F1w	Staphylococcus	0.0470145	F
Staphylococcus	F1m	Staphylococcus	0.00821045	F
Staphylococcus	F1y	Staphylococcus	8.0355e-05	F
Staphylococcus	T1w	Staphylococcus	0.473143	T
Staphylococcus	T1m	Staphylococcus	0.207763	T
Staphylococcus	T3m	Staphylococcus	0.0918227	T
Streptococcus	V24	Streptococcus	0.00569981	V
Streptococcus	V36	Streptococcus	0.00623887	V
Streptococcus	F1w	Streptococcus	0.0471873	F
Streptococcus	F1m	Streptococcus	0.0227717	F
Streptococcus	F1y	Streptococcus	0.00323351	F
Streptococcus	T1w	Streptococcus	0.166372	T
Streptococcus	T1m	Streptococcus	0.3003	T
Streptococcus	T3m	Streptococcus	0.293192	T
Bacteroides	V24	Bacteroides	0.000310039	V
Bacteroides	V36	Bacteroides	5.1184e-05	V
Bacteroides	F1w	Bacteroides	0.204524	F
Bacteroides	F1m	Bacteroides	0.215463	F
Bacteroides	F1y	Bacteroides	0.471635	F
Bacteroides	T1w	Bacteroides	0.00110371	T
Bacteroides	T1m	Bacteroides	0.000996162	T
Bacteroides	T3m	Bacteroides	0.000820398	T
Lactobacillus	V24	Lactobacillus	0.806396	V
Lactobacillus	V36	Lactobacillus	0.804734	V
Lactobacillus	F1w	Lactobacillus	0.0070315	F
Lactobacillus	F1m	Lactobacillus	0.0112501	F
Lactobacillus	F1y	Lactobacillus	0.00251742	F
Lactobacillus	T1w	Lactobacillus	0.00840513	T
Lactobacillus	T1m	Lactobacillus	0.0109697	T
Lactobacillus	T3m	Lactobacillus	0.00525618	T

## Sheet: Figure 2
variable	figure	Intervention(0=placebo, 1=intervention)	mean	median	first_Qu	third_Qu	min	max
Actinobacteria	A	0	0.058792	0.0120209	0.0031991	0.0120209	4.23087e-05	0.690196
Actinobacteria	A	1	0.0642812	0.0108716	0.00259309	0.0108716	3.24653e-05	0.986173
Firmicutes	A	0	0.678272	0.793609	0.475035	0.793609	0.00368644	0.998902
Firmicutes	A	1	0.592673	0.625681	0.34503	0.625681	0.00395904	0.998298
Other phylum	A	0	0.0198457	0.00238078	0.000538038	0.00238078	1e-06	0.494668
Other phylum	A	1	0.0261874	0.00281088	0.000588273	0.00281088	1e-06	0.59819
Proteobacteria	A	0	0.243094	0.0798714	0.0142634	0.0798714	0.000707797	0.991553
Proteobacteria	A	1	0.316862	0.19511	0.0245041	0.19511	0.000469062	0.991144
Actinobacteria	B	0	0.0544816	0.0103854	0.00220049	0.0103854	3.24653e-05	0.697503
Actinobacteria	B	1	0.0682211	0.0125231	0.00312974	0.0125231	4.23087e-05	0.986173
Firmicutes	B	0	0.677163	0.785758	0.459833	0.785758	0.00622838	0.998902
Firmicutes	B	1	0.598805	0.659867	0.293638	0.659867	0.00368644	0.998412
Other phylum	B	0	0.019797	0.00238078	0.000502756	0.00238078	1e-06	0.59819
Other phylum	B	1	0.0258626	0.00266237	0.000612199	0.00266237	1e-06	0.494668
Proteobacteria	B	0	0.248562	0.0954178	0.0147844	0.0954178	0.000707797	0.991553
Proteobacteria	B	1	0.307116	0.168383	0.02304	0.168383	0.000469062	0.991144
Corynebacterium	C	0	0.0451644	0.0041126	0.000471538	0.0041126	1e-06	0.690094
Corynebacterium	C	1	0.0526651	0.00439984	0.000588711	0.00439984	1e-06	0.985728
Family Enterobacteriaceae	C	0	0.0348239	0.00016788	4.47737e-05	0.00016788	1e-06	0.990441
Family Enterobacteriaceae	C	1	0.0282622	0.000156692	5.24712e-05	0.000156692	1e-06	0.825178
Gemella	C	0	0.0499409	0.010995	0.00187769	0.010995	1.80233e-05	0.656634
Gemella	C	1	0.0393652	0.0113203	0.00169175	0.0113203	3.20015e-05	0.432075
Haemophilus	C	0	0.0491854	0.00192104	0.000399338	0.00192104	1e-06	0.892561
Haemophilus	C	1	0.0614406	0.00223163	0.000347437	0.00223163	1e-06	0.970041
Moraxella	C	0	0.112932	0.00266091	0.000545275	0.00266091	2.45101e-05	0.981349
Moraxella	C	1	0.158817	0.003938	0.000866024	0.003938	3.55185e-05	0.990215
Neisseria	C	0	0.0177906	0.00013947	2.92925e-05	0.00013947	1e-06	0.5192
Neisseria	C	1	0.0254081	0.000212414	4.42486e-05	0.000212414	1e-06	0.629223
Other genus	C	0	0.107204	0.0472574	0.0243406	0.0472574	0.00112209	0.967087
Other genus	C	1	0.117714	0.0493113	0.0246203	0.0493113	0.00137994	0.856148
Staphylococcus	C	0	0.219451	0.028567	0.00344566	0.028567	0.000353423	0.979131
Staphylococcus	C	1	0.191432	0.0254755	0.0039444	0.0254755	0.00033809	0.982416
Streptococcus	C	0	0.328592	0.27794	0.0626661	0.27794	0.000196365	0.97101
Streptococcus	C	1	0.29968	0.255454	0.0859531	0.255454	6.69674e-05	0.974871
Veillonella	C	0	0.0349252	0.00548786	0.000351204	0.00548786	1e-06	0.411544
Veillonella	C	1	0.0252254	0.00339609	0.000481645	0.00339609	1e-06	0.40164
Corynebacterium	D	0	0.0414045	0.00359243	0.000440182	0.00359243	1e-06	0.694951
Corynebacterium	D	1	0.0559423	0.00497543	0.000733631	0.00497543	3.17144e-05	0.985728
Family Enterobacteriaceae	D	0	0.032973	0.000185611	5.46884e-05	0.000185611	1e-06	0.990441
Family Enterobacteriaceae	D	1	0.0304786	0.000145897	3.94618e-05	0.000145897	1e-06	0.936282
Gemella	D	0	0.0458083	0.0123789	0.00198425	0.0123789	1.80233e-05	0.656634
Gemella	D	1	0.0440744	0.0105923	0.00163767	0.0105923	3.39837e-05	0.625729
Haemophilus	D	0	0.0452404	0.0016579	0.000365889	0.0016579	1e-06	0.92584
Haemophilus	D	1	0.0646212	0.00234553	0.000362599	0.00234553	1e-06	0.970041
Moraxella	D	0	0.126657	0.00266091	0.000650491	0.00266091	5.2553e-05	0.990215
Moraxella	D	1	0.142544	0.00413139	0.000579453	0.00413139	2.45101e-05	0.990076
Neisseria	D	0	0.0164917	0.000177844	3.88955e-05	0.000177844	1e-06	0.448241
Neisseria	D	1	0.0262446	0.000140786	3.45951e-05	0.000140786	1e-06	0.629223
Other genus	D	0	0.0988564	0.0436967	0.0230386	0.0436967	0.00137994	0.967087
Other genus	D	1	0.125352	0.0546419	0.0256075	0.0546419	0.00112209	0.914821
Staphylococcus	D	0	0.217142	0.0292453	0.00448241	0.0292453	0.00033809	0.97213
Staphylococcus	D	1	0.195365	0.0239052	0.00343249	0.0239052	0.000491339	0.982416
Streptococcus	D	0	0.341932	0.291928	0.0960905	0.291928	0.000713997	0.97101
Streptococcus	D	1	0.288188	0.23442	0.0567652	0.23442	6.69674e-05	0.974871
Veillonella	D	0	0.0335052	0.00468203	0.0004395	0.00468203	1e-06	0.330573
Veillonella	D	1	0.0272004	0.00385129	0.000373453	0.00385129	1e-06	0.411544

## Sheet: Figure 3
Fishoil/Vitamin D	PCo1	PCo2
fish_dvit	0.00549487	0.00504739
fish_dvit	-0.00375948	-0.000311564
fish_placebo	0.00358688	0.00567491
fish_dvit	-5.10294e-05	0.00334055
placebo_placebo	-0.00812029	0.000475653
fish_dvit	-0.00771734	0.00111246
fish_placebo	-0.00640348	0.0011201
fish_placebo	0.00110177	-0.00549618
fish_dvit	0.00371719	0.000516785
fish_placebo	-2.4665e-05	0.00343945
fish_dvit	0.00234862	0.00445555
fish_placebo	0.00512348	-0.0014817
fish_placebo	0.000987333	0.00397461
placebo_placebo	0.00565311	0.00281414
placebo_dvit	0.00489492	0.00162961
fish_placebo	0.0046219	-4.55493e-05
fish_dvit	-0.00327985	0.00289651
fish_dvit	0.0001411	0.0022745
placebo_dvit	0.00345792	0.00409209
placebo_dvit	-0.00745138	0.00130938
placebo_placebo	-0.00690783	-0.000258665
placebo_placebo	-0.00839605	0.000310111
fish_placebo	0.00345563	-0.00409266
fish_dvit	-0.00354359	0.00388683
fish_dvit	0.0010256	0.00461498
placebo_dvit	-0.00119537	-0.00447119
placebo_placebo	-0.0057399	0.0026889
fish_placebo	0.00444312	-0.000778279
placebo_placebo	0.00145865	-0.00542562
placebo_placebo	0.00533681	0.00404342
placebo_dvit	-0.00233891	0.00439646
fish_placebo	-0.00197785	0.00428814
fish_dvit	0.00335805	-0.00403115
fish_dvit	0.00166804	-0.0010795
placebo_placebo	0.00442792	0.00242006
fish_dvit	-0.00488903	0.00110146
placebo_dvit	-0.000656155	0.00520897
placebo_dvit	-0.000537555	0.000621237
fish_placebo	-0.00783323	0.000189409
placebo_dvit	-0.00280475	0.00145516
placebo_dvit	0.00352067	0.00483037
placebo_dvit	-0.00486697	-0.000174427
fish_dvit	0.00366427	0.00379537
fish_dvit	-0.00474803	0.000416512
fish_placebo	0.00561265	0.00291272
fish_placebo	-0.000495769	0.00545233
fish_dvit	0.00252877	0.00560837
fish_placebo	-0.00441927	0.00228798
placebo_dvit	0.00231279	0.00200589
fish_dvit	0.000409684	-0.00553805
fish_placebo	-0.0082668	0.000357922
fish_placebo	0.00273898	-0.00342597
placebo_placebo	0.00610734	0.00442604
fish_placebo	-0.00813691	0.000395919
placebo_placebo	0.00236375	-0.00673187
placebo_dvit	0.00514965	0.00454553
placebo_placebo	0.00114254	-0.00578855
fish_placebo	0.00454621	0.004521
placebo_dvit	0.00217534	-0.00157196
placebo_dvit	0.00405636	0.00423655
placebo_dvit	0.00289372	-0.00507086
placebo_placebo	0.00180252	-0.00590082
placebo_dvit	-0.00442022	-0.000699962
fish_dvit	-0.00219443	0.00250861
fish_dvit	0.0029784	0.000634443
fish_placebo	-0.00774621	0.0011389
placebo_placebo	0.00558345	0.00315793
fish_placebo	0.00525632	0.00116506
fish_dvit	0.00637941	0.00381856
fish_dvit	-0.0037765	0.000435054
placebo_dvit	0.00205113	-0.00634076
fish_dvit	0.00249482	-0.00555288
placebo_placebo	-0.00167385	0.00384341
fish_dvit	0.00521938	0.00385413
fish_dvit	-0.00563457	0.00101466
placebo_dvit	-0.00072835	0.00328216
placebo_placebo	0.00187183	0.0049939
placebo_dvit	0.00302654	0.00526916
placebo_dvit	0.00497795	0.000498549
fish_dvit	-0.00608464	0.00140769
fish_placebo	0.00625753	0.00348511
fish_placebo	-4.536e-06	0.00505828
placebo_placebo	0.00447173	-0.00206517
placebo_placebo	0.00231867	-0.00652495
placebo_dvit	0.00234321	-0.006612
fish_placebo	-0.000968741	0.00501078
fish_placebo	-0.00212464	0.0035724
placebo_dvit	0.00343897	0.00551923
placebo_dvit	0.000370809	-0.00197528
placebo_placebo	0.00530501	0.00459975
placebo_placebo	0.00130626	0.00151613
fish_dvit	0.000616559	0.00321002
fish_placebo	-0.00767398	0.000865755
fish_dvit	0.00213449	-0.00611413
fish_placebo	0.00607751	0.00445351
fish_dvit	0.0054003	0.00490659
fish_placebo	0.00220135	-0.00148482
placebo_placebo	0.000853845	-0.00527296
placebo_dvit	0.00592054	0.000531393
placebo_dvit	0.0055936	0.00428872
placebo_placebo	0.00243106	-0.0055496
placebo_placebo	0.00252483	0.00505764
placebo_placebo	0.00571407	0.00283741
placebo_placebo	0.00227625	-0.00597482
fish_dvit	0.00426023	0.00517058
fish_placebo	-0.00526631	0.00285842
placebo_placebo	0.00466193	0.00333
placebo_dvit	0.0023093	-0.00663278
fish_placebo	0.00351607	0.00467466
placebo_dvit	-0.00702608	0.000143579
placebo_dvit	0.000889903	0.00091501
fish_dvit	-0.0085539	0.000186696
placebo_placebo	-0.00289202	0.00270539
fish_dvit	-0.000256146	-3.82017e-05
fish_dvit	-0.00570635	0.0025433
placebo_placebo	0.00487362	0.00500112
placebo_placebo	-0.000157102	0.0047029
fish_dvit	0.000816902	0.00446552
placebo_dvit	0.00234529	-0.00678004
fish_dvit	-0.00158449	-0.000634222
fish_placebo	0.00208344	-0.00307577
placebo_placebo	0.00231812	-0.0066915
fish_dvit	-0.00754275	0.000436523
fish_placebo	0.00249211	-0.000323557
placebo_dvit	0.00573917	0.00465033
placebo_placebo	0.00451498	0.0011964
fish_placebo	0.00233336	-0.00661749
fish_placebo	0.00372317	-0.00301094
fish_dvit	-0.00161295	0.00433202
placebo_dvit	0.00234345	-0.0067441
placebo_placebo	0.00441185	-0.00234285
placebo_placebo	0.00299127	-0.00422037
fish_placebo	0.00461323	0.00472394
placebo_dvit	0.00321871	-0.00442313
fish_dvit	-0.00389466	-0.00165362
placebo_placebo	0.00431242	-0.00152818
fish_dvit	-0.00260621	0.00257029
fish_dvit	0.000281648	-0.00519752
fish_placebo	-0.00570873	0.00252218
placebo_placebo	0.00628776	0.00431752
placebo_placebo	0.00431089	-0.00179584
placebo_dvit	0.00235884	-0.00681325
placebo_dvit	-0.00531197	0.00214533
placebo_dvit	0.00364843	0.00391118
placebo_dvit	0.00527757	0.000772988
placebo_dvit	0.00560504	0.00349537
placebo_dvit	-0.00759898	0.000470671
fish_placebo	-0.00722235	0.000625113
fish_placebo	-0.00529229	0.00260698
fish_placebo	-0.000335637	-0.00455148
fish_dvit	0.00267213	-0.00553741
placebo_placebo	0.000597675	-0.00160903
placebo_dvit	-0.00405298	0.00277465
placebo_placebo	0.0056333	0.00185637
fish_placebo	-0.0028436	0.00435104
placebo_placebo	0.000659743	0.00489136
fish_dvit	0.00139445	0.00348412
placebo_dvit	0.00488178	-0.000518946
fish_placebo	0.00555453	0.00407612
placebo_placebo	0.00592107	0.00358445
fish_dvit	-0.00788341	0.000366576
placebo_dvit	0.00471512	0.00691434
fish_placebo	0.00262551	-0.00460871
fish_placebo	-0.0016572	0.00278949
placebo_dvit	-0.00842922	0.000314171
placebo_dvit	-0.00322515	0.004305
fish_dvit	-0.00384361	0.0017401
placebo_placebo	0.00171479	0.00537526
fish_dvit	0.00426407	0.00421464
fish_dvit	-0.000171111	-7.98643e-05
placebo_dvit	-0.00523491	0.00286255
placebo_placebo	-0.00614672	0.00019464
fish_placebo	0.00323532	0.00500804
placebo_dvit	0.00478071	0.00406912
fish_dvit	-0.0041602	-0.00016216
placebo_placebo	0.00624366	0.00456095
placebo_dvit	0.00285395	-8.52281e-05
fish_placebo	-0.00115792	0.00128384
fish_placebo	-0.00539175	0.000567305
placebo_placebo	0.0033237	0.00289302
placebo_placebo	0.000442434	0.00277912
placebo_placebo	0.0052781	0.0032381
fish_placebo	-0.00781736	0.000552662
placebo_placebo	0.00259753	-0.00346989
placebo_placebo	0.0057238	0.00324034
placebo_dvit	0.00636711	0.00413922
fish_placebo	3.04507e-05	0.00524847
fish_dvit	0.00248881	-0.00600482
placebo_dvit	0.00218272	-0.00243643
fish_dvit	0.0056506	0.00329656
fish_dvit	-0.00127822	0.00487752
placebo_placebo	0.00362365	0.0020711
fish_dvit	0.000422205	-0.000917058
fish_placebo	-0.000775503	-0.00458945
placebo_dvit	0.000802718	0.00301774
fish_placebo	0.000282717	0.00546978
placebo_dvit	0.00379964	-0.0010184
fish_dvit	0.00474836	-0.00238107
placebo_placebo	0.0021631	-0.00625588
placebo_dvit	0.00603745	0.00354949
placebo_placebo	0.00566179	0.00487781
placebo_dvit	0.00441248	0.0051882
placebo_placebo	0.00538406	0.0036398
placebo_placebo	0.0019207	-0.00196414
placebo_dvit	0.00547015	0.00306462
fish_dvit	0.00425271	0.00488601
fish_dvit	-0.00817597	0.00027291
placebo_dvit	-0.0077443	0.000728191
placebo_dvit	-0.00161551	-0.000834752
placebo_dvit	0.0044587	0.00485279
fish_dvit	-6.47587e-05	0.00347597
fish_dvit	0.00253393	-0.0058931
fish_placebo	0.00527199	0.00452627
fish_placebo	0.00519765	0.00319903
placebo_placebo	0.00214345	-0.00641271
fish_dvit	0.00203671	-0.00648361
fish_placebo	0.00245604	0.00271411
placebo_dvit	0.00161496	-0.00642558
placebo_placebo	0.00178813	-0.00635376
placebo_placebo	-0.0017842	-0.00364609
fish_placebo	0.00538782	4.59906e-05
placebo_placebo	0.00385518	0.00473803
placebo_dvit	0.00581012	0.00414844
placebo_placebo	0.00529609	-0.000623815
fish_dvit	0.00231207	-0.00615711
placebo_placebo	0.00399401	-0.0028745
fish_dvit	0.00232443	0.000285617
placebo_placebo	0.00598664	0.0023934
placebo_dvit	0.00301854	-0.000286913
fish_dvit	-0.00330238	0.00353381
placebo_dvit	-0.00456713	-0.00135009
placebo_dvit	0.0045042	0.00213838
placebo_placebo	-0.000339873	0.00399502
fish_dvit	0.00198379	0.00258855
placebo_placebo	0.00594932	0.00503883
fish_placebo	-0.00757449	6.90525e-05
fish_placebo	0.00230317	0.00237949
placebo_dvit	0.00228862	-0.00648512
fish_placebo	-0.00685358	0.000387429
fish_placebo	0.00384301	0.00181921
placebo_dvit	0.000463932	0.00545236
fish_dvit	0.000269364	-0.00324886
placebo_dvit	0.00207987	-0.00437633
fish_placebo	0.00283702	-0.00505032
placebo_dvit	-0.00880189	0.000661576
placebo_placebo	-0.00357413	0.00364659
placebo_dvit	0.00353841	0.00378024
fish_placebo	-0.00359543	-0.000729422
fish_dvit	0.00599266	0.00177499
fish_placebo	0.00166144	-0.00595758
fish_placebo	0.00395244	-0.00312511
fish_dvit	0.0055819	0.00322443
placebo_placebo	0.00540266	0.00389135
fish_dvit	-0.00457118	-0.00192411
placebo_placebo	-0.00407688	0.00132472
placebo_placebo	0.0058252	0.00430194
fish_dvit	0.00020632	0.00196735
placebo_placebo	0.00558077	0.00239909
fish_placebo	-0.00078612	-0.00301802
fish_placebo	-0.00336403	0.00291729
placebo_placebo	-0.0055569	0.000699209
placebo_placebo	0.00472199	0.00223564
placebo_placebo	0.00541901	0.00498864
placebo_dvit	0.00570115	0.0045781
placebo_dvit	0.00395625	-0.00103226
placebo_placebo	0.00338775	-0.00175262
fish_dvit	0.00133495	0.00342539
placebo_placebo	0.0022379	-0.0065355
placebo_placebo	0.00559065	0.00452619
placebo_dvit	-0.000167748	0.00411567
placebo_placebo	0.001874	-0.00442089
placebo_placebo	-0.00206028	-0.00284484
placebo_dvit	0.0048996	0.0021954
placebo_placebo	0.00235164	-0.00678599
fish_dvit	0.00214843	0.00125048
fish_placebo	0.00173139	0.00288338
placebo_dvit	-0.00688044	0.00132265
fish_dvit	-0.00167536	0.0011055
placebo_dvit	0.00586465	0.000903448
fish_placebo	-0.00407165	0.00345046
placebo_placebo	0.00433911	0.00478337
fish_dvit	-0.00198245	-0.000413636
fish_placebo	0.00391653	-0.00294336
fish_placebo	0.00396805	0.00433407
fish_placebo	-0.00727021	0.00113326
fish_placebo	-0.0031738	0.000776779
placebo_placebo	-0.0019609	0.00494105
placebo_dvit	0.00542317	0.00317926
placebo_placebo	0.00557608	0.0039143
placebo_placebo	0.00145868	0.000287009
placebo_dvit	-0.00566678	0.00190841
placebo_dvit	0.00511879	0.00344635
fish_dvit	0.00238032	-0.00626305
placebo_dvit	0.00168308	-0.000490894
fish_dvit	-0.00782465	0.000927232
fish_dvit	0.00410435	-0.00219431
fish_dvit	0.00614351	0.00183477
placebo_placebo	0.00374899	0.00265752
fish_dvit	0.00581677	0.00408688
fish_placebo	-0.00374654	-0.00238617
placebo_dvit	-0.00598142	0.00216798
placebo_placebo	0.00223278	-0.00655872
placebo_placebo	0.00595238	0.00469728
fish_placebo	0.00500019	0.00475244
fish_dvit	0.00230481	-0.00671556
placebo_placebo	-0.00244106	0.0044414
placebo_placebo	-0.000399419	-0.00087662
fish_placebo	0.00516989	0.0026962
fish_dvit	0.00544992	0.00537617
placebo_dvit	-0.000457913	-0.0015272
placebo_dvit	-0.00439293	0.00107089
placebo_dvit	-0.00742614	-0.000157219
placebo_dvit	-0.00741537	0.000385179
placebo_placebo	0.00220163	-0.00650902
placebo_dvit	0.000821528	0.00322529
fish_placebo	0.0020681	0.00494881
fish_placebo	0.00178	-0.00252987
placebo_dvit	0.00432224	0.00511831
placebo_placebo	0.00550245	0.0018939
fish_placebo	0.00142389	0.0060501
placebo_placebo	0.00373511	-0.00416442
fish_placebo	0.00288946	-0.00448488
placebo_dvit	0.00217435	-0.00641018
placebo_placebo	0.00231989	-0.00668485
placebo_dvit	0.0047209	0.00536502
placebo_placebo	0.00022104	0.00455708
placebo_dvit	-0.00871798	0.00062003
placebo_placebo	0.00578452	0.00505219
fish_dvit	-0.00440464	0.000770334
fish_dvit	-0.0076712	0.000734257
placebo_placebo	0.00169717	0.00445059
placebo_placebo	0.00539664	0.00442162
fish_dvit	0.00617285	0.00464276
fish_placebo	-0.00852545	0.000647011
fish_dvit	-0.000128915	-0.00371047
placebo_dvit	-0.00827827	0.000303295
fish_placebo	0.00579514	0.00195264
placebo_placebo	0.00500413	-0.000179331
placebo_placebo	0.0037054	-0.00365511
fish_dvit	0.00602686	0.00467601
placebo_dvit	-0.00217991	-0.00401543
placebo_dvit	0.00547744	0.00396666
fish_placebo	0.00570302	0.00389239
placebo_dvit	0.00195408	-0.0118577
placebo_dvit	0.0023176	-0.00668823
placebo_dvit	0.00545057	0.000357286
fish_placebo	-0.00203464	0.00245836
placebo_dvit	0.00235455	-0.00679758
fish_placebo	0.00505878	0.00488756
placebo_placebo	-0.00630696	0.00174633
placebo_dvit	0.00251968	0.000624146
fish_placebo	0.00356547	0.00499313
placebo_placebo	0.00397911	-0.00221154
fish_dvit	-0.0035294	0.00411274
placebo_dvit	0.00151486	0.00513542
fish_dvit	-0.00213666	0.00367159
placebo_dvit	0.00285819	-0.00496899
fish_dvit	-0.00425273	0.000958231
fish_dvit	0.00518185	0.00425291
placebo_dvit	-0.00376408	0.00327819
placebo_placebo	0.00204673	0.00173766
placebo_dvit	-0.000259118	-0.00407381
placebo_dvit	-0.00772318	0.00111095
placebo_placebo	-0.000831839	-0.00193866
placebo_placebo	0.00471706	0.000547637
fish_placebo	0.00174185	0.00478436
placebo_dvit	0.00606546	0.00487081
fish_dvit	-0.00156718	0.00336899
fish_dvit	0.00164716	-0.00525229
fish_dvit	-0.00461639	0.000345586
fish_dvit	0.00606625	0.00342891
fish_placebo	0.00569705	0.00221385
placebo_placebo	0.00552566	0.00334096
placebo_placebo	0.00104485	0.00535296
fish_placebo	0.00295128	0.00408357
placebo_placebo	-0.000335643	-0.00460047
placebo_placebo	-0.00598234	0.000422322
fish_dvit	-0.00727838	0.00107829
fish_placebo	-0.00412144	0.00388222
placebo_dvit	0.00280123	-0.00446615
fish_placebo	0.00586411	0.00417446
fish_dvit	-0.00694361	0.000397368
fish_placebo	0.00386686	-0.00286232
fish_dvit	-0.000574624	0.00523556
fish_dvit	-0.00781899	0.000173338
fish_placebo	-0.00222875	9.7756e-05
placebo_dvit	0.00020842	-0.00380718
fish_dvit	-0.00777364	0.000392478
placebo_dvit	0.00353008	0.00178168
placebo_dvit	-0.0067543	0.00189546
fish_placebo	-0.00126474	0.00403376
placebo_placebo	0.00121026	0.00543046
placebo_dvit	-0.00643783	4.08634e-07
placebo_placebo	0.00141714	-0.0028573
placebo_dvit	-0.0084938	0.000207703
placebo_dvit	0.00565595	0.00270171
fish_placebo	0.000188234	0.00517793
placebo_placebo	0.00579632	0.00195019
placebo_dvit	0.00288385	-0.00499351
fish_dvit	0.00272275	-0.00477858
placebo_placebo	0.00247119	0.00476638
fish_placebo	0.00309582	-0.00439738
placebo_placebo	-0.000641579	0.00328567
fish_placebo	-0.000750627	0.00326795
placebo_dvit	0.00310785	-0.0018317
placebo_dvit	0.00297635	-0.00392467
fish_placebo	0.00232607	-0.00653728
fish_dvit	-0.00550185	-0.0014161
fish_placebo	-0.00283881	0.00137458
placebo_placebo	-0.000235404	0.00515998
placebo_placebo	0.000728643	0.00130549
placebo_placebo	0.00568518	0.00296615
fish_placebo	0.00108786	-0.00503249
placebo_placebo	-0.00636966	0.00197682
fish_placebo	0.00182368	0.00520075
fish_dvit	0.00534627	0.00382298
fish_dvit	-0.00262015	0.00423468
placebo_placebo	0.00560949	0.00509883
fish_dvit	-0.00695285	-6.11025e-05
placebo_placebo	-0.00688557	-0.000218859
placebo_dvit	0.00146612	0.00572659
fish_dvit	-0.00542955	0.00103885
placebo_placebo	0.0027313	-0.00328038
placebo_placebo	-0.00280508	0.0024827
placebo_dvit	0.00501482	0.000908341
fish_dvit	0.00208319	-0.00611937
placebo_dvit	-0.00011788	0.00230828
fish_placebo	0.000828936	-0.00183752
fish_placebo	0.00593369	0.00301451
placebo_placebo	0.00155574	-0.00152859
fish_placebo	0.00406526	-0.00308546
placebo_dvit	0.00542874	0.00340384
placebo_dvit	-0.00494003	-0.00199294
fish_dvit	0.00321295	0.0051241
placebo_placebo	0.00523462	0.00527245
placebo_dvit	-0.0042198	-0.00198944
placebo_dvit	-0.00311586	0.00115001
placebo_placebo	0.00479751	0.00251115
fish_placebo	-0.0021302	-0.000863474
placebo_dvit	-0.00883905	0.000598199
fish_dvit	-0.000816971	0.00192278
fish_placebo	0.00273525	-0.00149321
placebo_dvit	0.00335216	0.00466245
fish_dvit	0.00116605	0.000392987
placebo_dvit	0.00439382	0.0019491
placebo_dvit	-0.00577384	0.00110413
fish_placebo	0.00528916	0.00487109
placebo_dvit	5.18352e-05	-0.00482144
placebo_placebo	-0.00856295	0.000216067
fish_dvit	-0.00146242	0.00430775
placebo_dvit	0.00528397	0.000124085
placebo_dvit	0.00560797	0.00403132
placebo_placebo	0.00233231	-0.00676489
fish_placebo	0.00596346	0.00404034
fish_dvit	-0.00144127	-0.000248027
fish_placebo	-0.00089077	-0.00346705
fish_dvit	0.00227171	-0.00665951
fish_dvit	0.00544524	-5.97553e-05
fish_dvit	-0.00846794	0.000227327
fish_placebo	-0.00262311	0.00244294
placebo_placebo	0.0017256	0.00434231
fish_dvit	-0.00772713	0.000476579
fish_placebo	-0.00403747	0.00040067
fish_dvit	0.00176075	-0.00347832
fish_dvit	0.00347736	-0.00206001
fish_placebo	0.00375563	-0.00247541
placebo_dvit	0.00233623	-0.00468689
fish_dvit	-0.00410224	0.0017552
fish_dvit	0.00233186	-0.00670578
fish_placebo	0.00214708	-0.00624822
placebo_dvit	0.00367486	0.00116316
fish_placebo	0.00361274	0.00413215
fish_dvit	0.00235396	-0.00671502
placebo_dvit	-0.00144055	0.00354537
fish_dvit	0.00605014	0.0027063
placebo_dvit	0.00263585	0.0042954
fish_dvit	-0.00620064	0.00131987
fish_placebo	0.00356809	-0.00372644
fish_placebo	1.64579e-05	0.00314896
placebo_placebo	-0.00223266	0.00216484
placebo_placebo	-0.00525945	0.00320513
placebo_dvit	-0.00449802	0.00119701
fish_placebo	-0.00218516	0.0030641
placebo_placebo	0.00529879	0.00474115
placebo_dvit	-0.00322375	-0.00240353
placebo_placebo	-0.00207504	0.00475655
placebo_placebo	-0.00391975	-0.00162509
placebo_placebo	0.0048398	0.000912938
placebo_placebo	0.00549734	0.00439328
fish_dvit	-0.00335885	0.0002534
fish_placebo	0.00128103	-0.00449337
fish_dvit	-0.00369989	0.00407467
placebo_placebo	-0.00039554	-0.00265649
fish_placebo	0.00195723	-0.00271281
placebo_placebo	0.00234859	-0.00676039
fish_dvit	0.00492956	0.00189114
fish_placebo	0.00191556	0.00542694
fish_dvit	-0.00291365	0.00319067
fish_placebo	0.00227036	-0.00665315
fish_placebo	0.00533814	0.00371386
placebo_placebo	-0.00687021	0.001307
fish_dvit	0.00258165	-0.00125214
placebo_dvit	0.00240511	-0.00639126
placebo_dvit	0.00230096	-0.00571772
fish_placebo	-0.00854695	0.00021531
placebo_dvit	0.00416978	0.00366581
fish_dvit	-0.00817385	0.000303286
placebo_placebo	0.00494542	-0.000719616
placebo_placebo	-0.00815522	0.000257557
fish_placebo	-0.00171491	0.00169804
fish_dvit	0.000362409	0.00203688
fish_dvit	-0.00867752	0.000228654
placebo_dvit	-0.00274973	0.00231459
fish_dvit	-0.000615989	0.00434296
placebo_placebo	-0.00456603	-0.00122201
placebo_dvit	-0.000697685	0.00418682
fish_dvit	-0.00566239	0.00191623
placebo_placebo	0.00446804	-0.000844014
fish_placebo	0.00295703	0.00168635
placebo_placebo	0.00230304	-0.00668713
placebo_dvit	0.00170918	0.00420103
placebo_placebo	0.0060037	0.0044007
placebo_dvit	-0.00347872	-0.00086065
fish_dvit	0.00503361	0.00314981
placebo_placebo	0.00230122	-0.00668649
fish_dvit	-0.00661322	-0.000974915
fish_placebo	0.0045736	0.0029526
placebo_placebo	-0.00207029	-0.00115333
fish_placebo	-0.00415682	-0.00236799
fish_dvit	0.00275015	-0.0016477
placebo_placebo	-0.00164487	-0.00422757
fish_placebo	0.0051432	0.00456708
placebo_placebo	0.00478692	0.00117038
placebo_dvit	0.000904772	-0.000768722
fish_dvit	0.00231646	-0.00649709
placebo_placebo	-0.00712367	-0.000635629
placebo_placebo	0.00258439	-0.00543991
fish_placebo	9.80219e-05	0.00279995
placebo_dvit	-0.00811126	0.000191093
placebo_dvit	-0.00741012	6.71934e-05
placebo_dvit	0.00626583	0.00296359

## Sheet: Figure 4
variable	figure	predictor2	mean	median	first_Qu	third_Qu	min	max
Actinobacteria	A	0	0.0531701	0.0110991	0.00288062	0.0110991	0.000106862	0.649899
Actinobacteria	A	1	0.0605199	0.0108032	0.00250004	0.0108032	3.24653e-05	0.697503
Actinobacteria	A	2	0.0721902	0.0133377	0.00298396	0.0133377	8.45143e-05	0.986173
Firmicutes	A	0	0.719915	0.868146	0.553295	0.868146	0.00742076	0.998902
Firmicutes	A	1	0.632064	0.705147	0.407917	0.705147	0.00368644	0.998412
Firmicutes	A	2	0.559046	0.596788	0.257019	0.596788	0.00395904	0.998298
Other phylum	A	0	0.0170219	0.00288611	0.000587611	0.00288611	3.17607e-05	0.411642
Other phylum	A	1	0.0228537	0.00202878	0.000467798	0.00202878	1e-06	0.59819
Other phylum	A	2	0.0292348	0.00367576	0.000714657	0.00367576	3.02539e-05	0.388779
Proteobacteria	A	0	0.209897	0.0598061	0.0119588	0.0598061	0.000707797	0.991553
Proteobacteria	A	1	0.284566	0.123615	0.0193454	0.123615	0.000896247	0.990829
Proteobacteria	A	2	0.339533	0.227316	0.0380308	0.227316	0.000469062	0.991144
Corynebacterium	B	0	0.0376457	0.00392779	0.000387917	0.00392779	1e-06	0.644385
Corynebacterium	B	1	0.0495026	0.00356726	0.000471334	0.00356726	1e-06	0.694951
Corynebacterium	B	2	0.0592782	0.00575525	0.00109029	0.00575525	3.81175e-05	0.985728
Family Enterobacteriaceae	B	0	0.0502914	0.000192608	5.04795e-05	0.000192608	1e-06	0.990441
Family Enterobacteriaceae	B	1	0.0162053	0.000166022	4.22983e-05	0.000166022	1e-06	0.936282
Family Enterobacteriaceae	B	2	0.0428042	0.000146213	4.69822e-05	0.000146213	1e-06	0.825178
Gemella	B	0	0.0517682	0.0150118	0.00169135	0.0150118	1.80233e-05	0.656634
Gemella	B	1	0.0437833	0.0100039	0.00216863	0.0100039	3.20015e-05	0.625729
Gemella	B	2	0.0397686	0.0111531	0.000990476	0.0111531	3.39837e-05	0.432075
Haemophilus	B	0	0.0420246	0.001599	0.000384728	0.001599	1e-06	0.892561
Haemophilus	B	1	0.0529489	0.00238833	0.000393078	0.00238833	1e-06	0.92584
Haemophilus	B	2	0.0733639	0.00232283	0.00033112	0.00232283	1e-06	0.970041
Moraxella	B	0	0.0862083	0.00149718	0.000566957	0.00149718	8.4909e-05	0.981349
Moraxella	B	1	0.155746	0.00436866	0.000662137	0.00436866	2.45101e-05	0.990215
Moraxella	B	2	0.145041	0.00382194	0.000733525	0.00382194	3.55185e-05	0.990076
Neisseria	B	0	0.0122384	0.000162769	3.49744e-05	0.000162769	1e-06	0.448241
Neisseria	B	1	0.0224884	0.000167853	3.73777e-05	0.000167853	1e-06	0.5192
Neisseria	B	2	0.0292408	0.000165148	4.22435e-05	0.000165148	1e-06	0.629223
Other genus	B	0	0.0955608	0.0452114	0.0229759	0.0452114	0.00199009	0.967087
Other genus	B	1	0.111368	0.0472147	0.0242749	0.0472147	0.00112209	0.914821
Other genus	B	2	0.132086	0.0586889	0.0271264	0.0586889	0.00185884	0.856148
Staphylococcus	B	0	0.235018	0.0289061	0.00273881	0.0289061	0.000353423	0.969416
Staphylococcus	B	1	0.200262	0.0292779	0.00451575	0.0292779	0.00033809	0.979131
Staphylococcus	B	2	0.186551	0.0223699	0.0032464	0.0223699	0.000594354	0.982416
Streptococcus	B	0	0.34919	0.316234	0.0849963	0.316234	0.00109179	0.97101
Streptococcus	B	1	0.319781	0.274759	0.0879533	0.274759	0.000196365	0.926103
Streptococcus	B	2	0.267341	0.225479	0.0599186	0.225479	6.69674e-05	0.974871
Veillonella	B	0	0.040065	0.00529116	0.000419164	0.00529116	1e-06	0.330573
Veillonella	B	1	0.0279242	0.00469877	0.000388754	0.00469877	1e-06	0.411544
Veillonella	B	2	0.0245358	0.0028614	0.000457643	0.0028614	1e-06	0.40164

## Sheet: Figure 5
cyto	term	estimate	std.error	statistic	p.value	conf.low	conf.high	type	cyto_label	q.value
CCL2	-T1M_PC1 %>% scale	0.874705	0.0415542	-3.22154	0.00134611	0.806152	0.949088	Type 1	CCL2	0.00538446
CCL4	-T1M_PC1 %>% scale	1.36573	0.0392176	7.94768	9.87193e-15	1.26448	1.47508	Type 1	CCL4	1.97439e-13
CXCL10	-T1M_PC1 %>% scale	0.950524	0.0415044	-1.22256	0.221989	0.876115	1.03125	Type 1	CXCL10	0.4652
IFNg	-T1M_PC1 %>% scale	1.0578	0.0397307	1.41419	0.15784	0.978391	1.14364	Type 1	IFN-g	0.394599
IL12p70	-T1M_PC1 %>% scale	1.0254	0.04149	0.60453	0.545726	0.945155	1.11246	Type 1	IL-12p70	0.718014
TNFa	-T1M_PC1 %>% scale	1.31991	0.0392958	7.06345	4.64556e-12	1.22187	1.42581	Type 1	TNF-a	4.64556e-11
CCL11	-T1M_PC1 %>% scale	0.952794	0.0413156	-1.17041	0.242316	0.878533	1.03333	Type 2	CCL11	0.4652
CCL13	-T1M_PC1 %>% scale	0.933127	0.0407666	-1.69781	0.0900778	0.861327	1.01091	Type 2	CCL13	0.257365
CCL17	-T1M_PC1 %>% scale	0.777621	0.0392678	-6.40515	3.0962e-10	0.719902	0.839967	Type 2	CCL17	2.06413e-09
CCL22	-T1M_PC1 %>% scale	0.954081	0.0413303	-1.13735	0.25586	0.879694	1.03476	Type 2	CCL22	0.4652
CCL26	-T1M_PC1 %>% scale	0.971065	0.0404979	-0.725011	0.468736	0.896819	1.05146	Type 2	CCL26	0.669623
IL13	-T1M_PC1 %>% scale	1.04034	0.0416198	0.950182	0.342414	0.958681	1.12895	Type 2	IL-13	0.570689
IL4	-T1M_PC1 %>% scale	1.02348	0.0413091	0.561884	0.574411	0.943724	1.10998	Type 2	IL-4	0.718014
IL5	-T1M_PC1 %>% scale	1.01148	0.0396856	0.287712	0.773669	0.935639	1.09348	Type 2	IL-5	0.910199
CXCL8	-T1M_PC1 %>% scale	1.10211	0.0386851	2.51326	0.0122306	1.02147	1.18911	Type 17	CXCL8	0.0407687
IL17	-T1M_PC1 %>% scale	0.99577	0.0415617	-0.101982	0.918806	0.917716	1.08046	Type 17	IL-17A	0.967164
IL1b	-T1M_PC1 %>% scale	1.25972	0.0401357	5.75274	1.41884e-08	1.16423	1.36304	Type 17	IL-1b	7.09419e-08
IL10	-T1M_PC1 %>% scale	1.00621	0.0408826	0.151344	0.879756	0.928572	1.09033	Regulatory	IL-10	0.967164
IL2	-T1M_PC1 %>% scale	1.00154	0.0411289	0.0372974	0.970261	0.923814	1.0858	Regulatory	IL-2	0.970261
TGFb1	-T1M_PC1 %>% scale	0.965253	0.0412242	-0.857875	0.391314	0.89018	1.04666	Regulatory	TGF-b1	0.602021

## Sheet: Supp_Fig_1
TypeTime	figure	fishoil	mean	median	first_Qu	third_Qu	min	max
F1w	A	0	1.7849	1.7697	1.31172	1.7697	0.279356	4.80512
F1w	A	1	1.78401	1.77902	1.3446	1.77902	0.222155	3.74086
F1m	A	0	1.69577	1.70664	1.23862	1.70664	0.279135	3.45529
F1m	A	1	1.68582	1.65439	1.26624	1.65439	0.213452	3.12464
F1y	A	0	2.84356	2.86975	2.41721	2.86975	0.883813	4.23625
F1y	A	1	2.86599	2.90933	2.44288	2.90933	0.656139	4.15474
T1w	A	0	1.49741	1.5253	1.08796	1.5253	0.113292	2.84478
T1w	A	1	1.48673	1.49052	1.08426	1.49052	0.176794	3.66981
T1m	A	0	1.53917	1.56249	1.10263	1.56249	0.160593	5.40144
T1m	A	1	1.55919	1.53944	1.1735	1.53944	0.129652	5.41629
T3m	A	0	1.69745	1.70757	1.31186	1.70757	0.0617663	3.76623
T3m	A	1	1.67902	1.69653	1.2181	1.69653	0.0929092	3.28242
V24	A	0	1.01817	0.879609	0.489777	0.879609	0.142083	3.0176
V24	A	1	1.05173	0.951602	0.489465	0.951602	0.13085	3.29294
V36	A	0	1.06957	0.972928	0.547878	0.972928	0.152568	3.48222
V36	A	1	1.0674	1.00722	0.542947	1.00722	0.162233	3.25352
TypeTime	figure	dvit	mean	median	first_Qu	third_Qu	min	max
F1w	B	0	1.82253	1.85264	1.31111	1.85264	0.279356	4.80512
F1w	B	1	1.75427	1.7281	1.31446	1.7281	0.386951	4.05583
F1m	B	0	1.74224	1.7911	1.27651	1.7911	0.213452	3.45529
F1m	B	1	1.69458	1.6827	1.28386	1.6827	0.344263	3.32372
F1y	B	0	2.89237	2.92886	2.42056	2.92886	1.16502	4.23625
F1y	B	1	2.87417	2.92191	2.51264	2.92191	0.656139	4.15474
T1w	B	0	1.52722	1.58394	1.13068	1.58394	0.176794	2.82723
T1w	B	1	1.48308	1.45139	1.07895	1.45139	0.113292	3.66981
T1m	B	0	1.56813	1.54912	1.21184	1.54912	0.155424	3.41896
T1m	B	1	1.58929	1.61282	1.11476	1.61282	0.141257	5.41629
T3m	B	0	1.71528	1.70685	1.30334	1.70685	0.0929092	3.28242
T3m	B	1	1.72421	1.77965	1.27451	1.77965	0.0617663	3.76623
V24	B	0	0.971475	0.791651	0.477756	0.791651	0.142083	2.68873
V24	B	1	1.08658	1.03076	0.490883	1.03076	0.157965	3.29294
V36	B	0	1.04628	0.981614	0.532052	0.981614	0.209349	3.48222
V36	B	1	1.09807	1.02098	0.578675	1.02098	0.152568	3.2777

## Sheet: Supp_Fig_2
OTU	vari	p	logFC	mra	padj	Kingdom	Phylum	Class	Order	Family	Genus
Acinetobacter_OTU5604	n_3_LCPUFA	0.342603	-0.128201	0.000717443	0.773216	Bacteria	Proteobacteria	Gammaproteobacteria	Pseudomonadales	Moraxellaceae	Acinetobacter
Acinetobacter_OTU5740	n_3_LCPUFA	0.363064	-0.324054	0.00104461	0.773216	Bacteria	Proteobacteria	Gammaproteobacteria	Pseudomonadales	Moraxellaceae	Acinetobacter
Acinetobacter_OTU58	n_3_LCPUFA	0.368511	0.740829	0.0019514	0.773216	Bacteria	Proteobacteria	Gammaproteobacteria	Pseudomonadales	Moraxellaceae	Acinetobacter
Acinetobacter_OTU6717	n_3_LCPUFA	0.405739	1.14297	0.00030833	0.773216	Bacteria	Proteobacteria	Gammaproteobacteria	Pseudomonadales	Moraxellaceae	Acinetobacter
Actinobacillus_OTU119	n_3_LCPUFA	0.278682	-0.25745	0.000547821	0.773216	Bacteria	Proteobacteria	Gammaproteobacteria	Pasteurellales	Pasteurellaceae	Actinobacillus
Actinomyces_OTU220	n_3_LCPUFA	0.0490385	-0.464372	0.000317097	0.773216	Bacteria	Actinobacteria	Actinobacteria	Actinomycetales	Actinomycetaceae	Actinomyces
Actinomyces_OTU3321	n_3_LCPUFA	0.0784174	0.423397	0.000110806	0.773216	Bacteria	Actinobacteria	Actinobacteria	Actinomycetales	Actinomycetaceae	Actinomyces
Actinomyces_OTU89	n_3_LCPUFA	0.255263	-0.127554	0.000703735	0.773216	Bacteria	Actinobacteria	Actinobacteria	Actinomycetales	Actinomycetaceae	Actinomyces
Aquabacterium_OTU319	n_3_LCPUFA	0.0925615	-0.467093	0.000225707	0.773216	Bacteria	Proteobacteria	Betaproteobacteria	Burkholderiales	Burkholderiales_incertae_sedis	Aquabacterium
Arthrobacter_OTU3264	n_3_LCPUFA	0.204907	-0.0455735	0.000243427	0.773216	Bacteria	Actinobacteria	Actinobacteria	Actinomycetales	Micrococcaceae	Arthrobacter
Atopobium_OTU180	n_3_LCPUFA	0.488298	-0.107838	0.000420531	0.815679	Bacteria	Actinobacteria	Actinobacteria	Coriobacteriales	Coriobacteriaceae	Atopobium
Bacteroides_OTU5028	n_3_LCPUFA	0.837688	1.43808	0.000403421	0.974952	Bacteria	Bacteroidetes	Bacteroidia	Bacteroidales	Bacteroidaceae	Bacteroides
Bifidobacterium_OTU6061	n_3_LCPUFA	0.646582	-0.731092	0.000657123	0.931838	Bacteria	Actinobacteria	Actinobacteria	Bifidobacteriales	Bifidobacteriaceae	Bifidobacterium
Bradyrhizobium_OTU313	n_3_LCPUFA	0.441502	0.10871	0.000125101	0.775489	Bacteria	Proteobacteria	Alphaproteobacteria	Rhizobiales	Bradyrhizobiaceae	Bradyrhizobium
Campylobacter_OTU207	n_3_LCPUFA	0.281615	1.21661	0.000355165	0.773216	Bacteria	Proteobacteria	Epsilonproteobacteria	Campylobacterales	Campylobacteraceae	Campylobacter
Class_Alphaproteobacteria_OTU158	n_3_LCPUFA	0.349887	0.979391	0.000339516	0.773216	Bacteria	Proteobacteria	Alphaproteobacteria	Class_Alphaproteobacteria	Class_Alphaproteobacteria	Class_Alphaproteobacteria
Class_Bacilli_OTU4479	n_3_LCPUFA	0.409538	0.113539	0.000156552	0.773216	Bacteria	Firmicutes	Bacilli	Class_Bacilli	Class_Bacilli	Class_Bacilli
Class_Bacilli_OTU6711	n_3_LCPUFA	0.431192	0.0716399	0.00370612	0.773216	Bacteria	Firmicutes	Bacilli	Class_Bacilli	Class_Bacilli	Class_Bacilli
Cloacibacterium_OTU155	n_3_LCPUFA	0.302165	0.143347	0.00074276	0.773216	Bacteria	Bacteroidetes	Flavobacteria	Flavobacteriales	Flavobacteriaceae	Cloacibacterium
Clostridium_sensu_stricto_OTU68	n_3_LCPUFA	0.848134	-0.335841	0.000531532	0.974952	Bacteria	Firmicutes	Clostridia	Clostridiales	Clostridiaceae_1	Clostridium_sensu_stricto
Corynebacterium_OTU15	n_3_LCPUFA	0.289245	0.429426	0.0426874	0.773216	Bacteria	Actinobacteria	Actinobacteria	Actinomycetales	Corynebacteriaceae	Corynebacterium
Corynebacterium_OTU254	n_3_LCPUFA	0.30375	0.596208	0.000324004	0.773216	Bacteria	Actinobacteria	Actinobacteria	Actinomycetales	Corynebacteriaceae	Corynebacterium
Corynebacterium_OTU49	n_3_LCPUFA	0.592339	0.338261	0.0159572	0.898215	Bacteria	Actinobacteria	Actinobacteria	Actinomycetales	Corynebacteriaceae	Corynebacterium
Deinococcus_OTU63	n_3_LCPUFA	0.990751	1.26751	0.000370095	0.993314	Bacteria	Deinococcus-Thermus	Deinococci	Deinococcales	Deinococcaceae	Deinococcus
Dolosigranulum_OTU28	n_3_LCPUFA	0.28224	0.359167	0.0149082	0.773216	Bacteria	Firmicutes	Bacilli	Lactobacillales	Carnobacteriaceae	Dolosigranulum
Enhydrobacter_OTU242	n_3_LCPUFA	0.0317935	1.13882	0.000158206	0.773216	Bacteria	Proteobacteria	Gammaproteobacteria	Pseudomonadales	Moraxellaceae	Enhydrobacter
Enterococcus_OTU22	n_3_LCPUFA	0.711979	-0.142156	0.00181709	0.974952	Bacteria	Firmicutes	Bacilli	Lactobacillales	Enterococcaceae	Enterococcus
Escherichia_Shigella_OTU5635	n_3_LCPUFA	0.00192034	0.473358	0.000129697	0.28229	Bacteria	Proteobacteria	Gammaproteobacteria	Enterobacteriales	Enterobacteriaceae	Escherichia_Shigella
Family_Chitinophagaceae_OTU145	n_3_LCPUFA	0.753211	0.295814	0.00104387	0.974952	Bacteria	Bacteroidetes	Sphingobacteria	Sphingobacteriales	Chitinophagaceae	Family_Chitinophagaceae
Family_Enterobacteriaceae_OTU3197	n_3_LCPUFA	0.348387	0.789002	0.000350614	0.773216	Bacteria	Proteobacteria	Gammaproteobacteria	Enterobacteriales	Enterobacteriaceae	Family_Enterobacteriaceae
Family_Enterobacteriaceae_OTU5449	n_3_LCPUFA	0.381497	-0.674093	0.0150328	0.773216	Bacteria	Proteobacteria	Gammaproteobacteria	Enterobacteriales	Enterobacteriaceae	Family_Enterobacteriaceae
Family_Enterobacteriaceae_OTU5820	n_3_LCPUFA	0.87378	1.08341	0.0139757	0.974952	Bacteria	Proteobacteria	Gammaproteobacteria	Enterobacteriales	Enterobacteriaceae	Family_Enterobacteriaceae
Family_Enterobacteriaceae_OTU6337	n_3_LCPUFA	0.188047	1.24614	0.000386089	0.773216	Bacteria	Proteobacteria	Gammaproteobacteria	Enterobacteriales	Enterobacteriaceae	Family_Enterobacteriaceae
Family_Enterobacteriaceae_OTU6371	n_3_LCPUFA	0.803298	-1.05701	0.000407407	0.974952	Bacteria	Proteobacteria	Gammaproteobacteria	Enterobacteriales	Enterobacteriaceae	Family_Enterobacteriaceae
Family_Flavobacteriaceae_OTU166	n_3_LCPUFA	0.0961276	0.161405	0.000976018	0.773216	Bacteria	Bacteroidetes	Flavobacteria	Flavobacteriales	Flavobacteriaceae	Family_Flavobacteriaceae
Family_Flavobacteriaceae_OTU200	n_3_LCPUFA	0.607489	-0.00526239	0.000173001	0.898215	Bacteria	Bacteroidetes	Flavobacteria	Flavobacteriales	Flavobacteriaceae	Family_Flavobacteriaceae
Family_Lachnospiraceae_OTU161	n_3_LCPUFA	0.758147	-0.0752572	0.000525302	0.974952	Bacteria	Firmicutes	Clostridia	Clostridiales	Lachnospiraceae	Family_Lachnospiraceae
Family_Leptotrichiaceae_OTU82	n_3_LCPUFA	0.295413	0.342929	0.00188915	0.773216	Bacteria	Fusobacteria	Fusobacteria	Fusobacteriales	Leptotrichiaceae	Family_Leptotrichiaceae
Family_Micrococcaceae_OTU2806	n_3_LCPUFA	0.229325	0.163879	0.00261863	0.773216	Bacteria	Actinobacteria	Actinobacteria	Actinomycetales	Micrococcaceae	Family_Micrococcaceae
Family_Neisseriaceae_OTU6222	n_3_LCPUFA	0.282458	0.256991	0.00149583	0.773216	Bacteria	Proteobacteria	Betaproteobacteria	Neisseriales	Neisseriaceae	Family_Neisseriaceae
Family_Pasteurellaceae_OTU3810	n_3_LCPUFA	0.420718	0.334341	0.000175272	0.773216	Bacteria	Proteobacteria	Gammaproteobacteria	Pasteurellales	Pasteurellaceae	Family_Pasteurellaceae
Family_Pasteurellaceae_OTU5565	n_3_LCPUFA	0.173617	0.278348	0.00107285	0.773216	Bacteria	Proteobacteria	Gammaproteobacteria	Pasteurellales	Pasteurellaceae	Family_Pasteurellaceae
Family_Pasteurellaceae_OTU6304	n_3_LCPUFA	0.777791	0.268541	0.000184581	0.974952	Bacteria	Proteobacteria	Gammaproteobacteria	Pasteurellales	Pasteurellaceae	Family_Pasteurellaceae
Family_Pasteurellaceae_OTU6523	n_3_LCPUFA	0.431318	0.00577524	0.0086058	0.773216	Bacteria	Proteobacteria	Gammaproteobacteria	Pasteurellales	Pasteurellaceae	Family_Pasteurellaceae
Family_Pasteurellaceae_OTU6678	n_3_LCPUFA	0.278748	0.220202	0.00121698	0.773216	Bacteria	Proteobacteria	Gammaproteobacteria	Pasteurellales	Pasteurellaceae	Family_Pasteurellaceae
Family_Porphyromonadaceae_OTU120	n_3_LCPUFA	0.767381	-0.0752794	0.00134332	0.974952	Bacteria	Bacteroidetes	Bacteroidia	Bacteroidales	Porphyromonadaceae	Family_Porphyromonadaceae
Family_Staphylococcaceae_OTU5812	n_3_LCPUFA	0.328632	-0.224405	0.000203563	0.773216	Bacteria	Firmicutes	Bacilli	Bacillales	Staphylococcaceae	Family_Staphylococcaceae
Family_Veillonellaceae_OTU103	n_3_LCPUFA	0.694984	0.901902	0.00197691	0.974607	Bacteria	Firmicutes	Negativicutes	Selenomonadales	Veillonellaceae	Family_Veillonellaceae
Fusobacterium_OTU165	n_3_LCPUFA	0.807835	0.937472	0.000230725	0.974952	Bacteria	Fusobacteria	Fusobacteria	Fusobacteriales	Fusobacteriaceae	Fusobacterium
Fusobacterium_OTU95	n_3_LCPUFA	0.956429	0.473217	0.00153916	0.992986	Bacteria	Fusobacteria	Fusobacteria	Fusobacteriales	Fusobacteriaceae	Fusobacterium
Gemella_OTU13	n_3_LCPUFA	0.0712955	-0.439385	0.0414752	0.773216	Bacteria	Firmicutes	Bacilli	Bacillales	Bacillales_Incertae_Sedis_XI	Gemella
Granulicatella_OTU5621	n_3_LCPUFA	0.545881	0.20075	0.00218654	0.854797	Bacteria	Firmicutes	Bacilli	Lactobacillales	Carnobacteriaceae	Granulicatella
Haemophilus_OTU11	n_3_LCPUFA	0.329835	-0.0957957	0.0392236	0.773216	Bacteria	Proteobacteria	Gammaproteobacteria	Pasteurellales	Pasteurellaceae	Haemophilus
Haemophilus_OTU3796	n_3_LCPUFA	0.600314	0.156226	0.000146978	0.898215	Bacteria	Proteobacteria	Gammaproteobacteria	Pasteurellales	Pasteurellaceae	Haemophilus
Haemophilus_OTU5747	n_3_LCPUFA	0.759962	-0.245003	0.000237686	0.974952	Bacteria	Proteobacteria	Gammaproteobacteria	Pasteurellales	Pasteurellaceae	Haemophilus
Haemophilus_OTU5853	n_3_LCPUFA	0.321933	-0.0160563	0.0112851	0.773216	Bacteria	Proteobacteria	Gammaproteobacteria	Pasteurellales	Pasteurellaceae	Haemophilus
Haemophilus_OTU5854	n_3_LCPUFA	0.993314	0.152596	0.000867283	0.993314	Bacteria	Proteobacteria	Gammaproteobacteria	Pasteurellales	Pasteurellaceae	Haemophilus
Helicobacter_OTU39	n_3_LCPUFA	0.765366	0.314226	0.00019648	0.974952	Bacteria	Proteobacteria	Epsilonproteobacteria	Campylobacterales	Helicobacteraceae	Helicobacter
Lactobacillus_OTU146	n_3_LCPUFA	0.28515	-0.45696	0.00011887	0.773216	Bacteria	Firmicutes	Bacilli	Lactobacillales	Lactobacillaceae	Lactobacillus
Lactobacillus_OTU3	n_3_LCPUFA	0.775179	-0.163766	0.000321488	0.974952	Bacteria	Firmicutes	Bacilli	Lactobacillales	Lactobacillaceae	Lactobacillus
Lactobacillus_OTU4974	n_3_LCPUFA	0.384621	0.693119	0.00401508	0.773216	Bacteria	Firmicutes	Bacilli	Lactobacillales	Lactobacillaceae	Lactobacillus
Lactobacillus_OTU5754	n_3_LCPUFA	0.904614	0.349025	0.00268945	0.974952	Bacteria	Firmicutes	Bacilli	Lactobacillales	Lactobacillaceae	Lactobacillus
Lactobacillus_OTU5773	n_3_LCPUFA	0.853548	0.134446	0.00260908	0.974952	Bacteria	Firmicutes	Bacilli	Lactobacillales	Lactobacillaceae	Lactobacillus
Lactobacillus_OTU892	n_3_LCPUFA	0.628477	0.739137	0.000236804	0.914714	Bacteria	Firmicutes	Bacilli	Lactobacillales	Lactobacillaceae	Lactobacillus
Listeria_OTU59	n_3_LCPUFA	0.658027	0.209121	0.000204258	0.939125	Bacteria	Firmicutes	Bacilli	Bacillales	Listeriaceae	Listeria
Micrococcus_OTU147	n_3_LCPUFA	0.600934	0.483998	0.00136291	0.898215	Bacteria	Actinobacteria	Actinobacteria	Actinomycetales	Micrococcaceae	Micrococcus
Moraxella_OTU35	n_3_LCPUFA	0.254841	0.0798589	0.00773821	0.773216	Bacteria	Proteobacteria	Gammaproteobacteria	Pseudomonadales	Moraxellaceae	Moraxella
Moraxella_OTU3803	n_3_LCPUFA	0.0615329	0.349855	0.000242753	0.773216	Bacteria	Proteobacteria	Gammaproteobacteria	Pseudomonadales	Moraxellaceae	Moraxella
Moraxella_OTU3964	n_3_LCPUFA	0.201064	0.109751	0.00011317	0.773216	Bacteria	Proteobacteria	Gammaproteobacteria	Pseudomonadales	Moraxellaceae	Moraxella
Moraxella_OTU3965	n_3_LCPUFA	0.523273	1.01456	0.00199894	0.845287	Bacteria	Proteobacteria	Gammaproteobacteria	Pseudomonadales	Moraxellaceae	Moraxella
Moraxella_OTU4650	n_3_LCPUFA	0.0793199	0.275662	0.00013362	0.773216	Bacteria	Proteobacteria	Gammaproteobacteria	Pseudomonadales	Moraxellaceae	Moraxella
Moraxella_OTU4678	n_3_LCPUFA	0.00712869	0.423053	0.0018289	0.421263	Bacteria	Proteobacteria	Gammaproteobacteria	Pseudomonadales	Moraxellaceae	Moraxella
Moraxella_OTU5581	n_3_LCPUFA	0.207485	0.827704	0.000586767	0.773216	Bacteria	Proteobacteria	Gammaproteobacteria	Pseudomonadales	Moraxellaceae	Moraxella
Moraxella_OTU6	n_3_LCPUFA	0.00859721	0.709967	0.124818	0.421263	Bacteria	Proteobacteria	Gammaproteobacteria	Pseudomonadales	Moraxellaceae	Moraxella
Neisseria_OTU24	n_3_LCPUFA	0.959211	0.210287	0.0131572	0.992986	Bacteria	Proteobacteria	Betaproteobacteria	Neisseriales	Neisseriaceae	Neisseria
Neisseria_OTU2850	n_3_LCPUFA	0.543704	-0.0204069	0.00034406	0.854797	Bacteria	Proteobacteria	Betaproteobacteria	Neisseriales	Neisseriaceae	Neisseria
Neisseria_OTU3341	n_3_LCPUFA	0.257131	0.768887	0.000156116	0.773216	Bacteria	Proteobacteria	Betaproteobacteria	Neisseriales	Neisseriaceae	Neisseria
Neisseria_OTU5535	n_3_LCPUFA	0.0936523	0.484563	0.00579193	0.773216	Bacteria	Proteobacteria	Betaproteobacteria	Neisseriales	Neisseriaceae	Neisseria
Neisseria_OTU5749	n_3_LCPUFA	0.148828	-0.702608	0.000216587	0.773216	Bacteria	Proteobacteria	Betaproteobacteria	Neisseriales	Neisseriaceae	Neisseria
Neisseria_OTU6120	n_3_LCPUFA	0.112049	-0.0268015	0.000537743	0.773216	Bacteria	Proteobacteria	Betaproteobacteria	Neisseriales	Neisseriaceae	Neisseria
Neisseria_OTU6677	n_3_LCPUFA	0.141003	1.03011	0.000917645	0.773216	Bacteria	Proteobacteria	Betaproteobacteria	Neisseriales	Neisseriaceae	Neisseria
Order_Bacillales_OTU1712	n_3_LCPUFA	0.195266	0.0593839	0.000140019	0.773216	Bacteria	Firmicutes	Bacilli	Bacillales	Order_Bacillales	Order_Bacillales
Order_Bacillales_OTU404	n_3_LCPUFA	0.820671	0.216469	0.00073206	0.974952	Bacteria	Firmicutes	Bacilli	Bacillales	Order_Bacillales	Order_Bacillales
Order_Bacillales_OTU5542	n_3_LCPUFA	0.774304	0.0365003	0.00178256	0.974952	Bacteria	Firmicutes	Bacilli	Bacillales	Order_Bacillales	Order_Bacillales
Order_Bacillales_OTU6310	n_3_LCPUFA	0.521922	0.549727	0.000204472	0.845287	Bacteria	Firmicutes	Bacilli	Bacillales	Order_Bacillales	Order_Bacillales
Order_Bacteroidales_OTU74	n_3_LCPUFA	0.467884	0.0754793	0.00120422	0.790563	Bacteria	Bacteroidetes	Bacteroidia	Bacteroidales	Order_Bacteroidales	Order_Bacteroidales
Order_Lactobacillales_OTU6235	n_3_LCPUFA	0.199569	-0.0920761	0.000154037	0.773216	Bacteria	Firmicutes	Bacilli	Lactobacillales	Order_Lactobacillales	Order_Lactobacillales
Pelomonas_OTU66	n_3_LCPUFA	0.696148	0.421466	0.00530273	0.974607	Bacteria	Proteobacteria	Betaproteobacteria	Burkholderiales	Comamonadaceae	Pelomonas
Porphyromonas_OTU251	n_3_LCPUFA	0.325746	0.252392	0.000107859	0.773216	Bacteria	Bacteroidetes	Bacteroidia	Bacteroidales	Porphyromonadaceae	Porphyromonas
Prevotella_OTU177	n_3_LCPUFA	0.892743	0.982939	0.000727895	0.974952	Bacteria	Bacteroidetes	Bacteroidia	Bacteroidales	Prevotellaceae	Prevotella
Prevotella_OTU4273	n_3_LCPUFA	0.306786	0.942416	0.00119284	0.773216	Bacteria	Bacteroidetes	Bacteroidia	Bacteroidales	Prevotellaceae	Prevotella
Prevotella_OTU4298	n_3_LCPUFA	0.991999	-0.237769	0.00047473	0.993314	Bacteria	Bacteroidetes	Bacteroidia	Bacteroidales	Prevotellaceae	Prevotella
Prevotella_OTU80	n_3_LCPUFA	0.883815	0.362026	0.000867461	0.974952	Bacteria	Bacteroidetes	Bacteroidia	Bacteroidales	Prevotellaceae	Prevotella
Pseudomonas_OTU3233	n_3_LCPUFA	0.325424	0.432856	0.000471415	0.773216	Bacteria	Proteobacteria	Gammaproteobacteria	Pseudomonadales	Pseudomonadaceae	Pseudomonas
Pseudomonas_OTU69	n_3_LCPUFA	0.389724	0.68732	0.00214303	0.773216	Bacteria	Proteobacteria	Gammaproteobacteria	Pseudomonadales	Pseudomonadaceae	Pseudomonas
Rhodobacter_OTU88	n_3_LCPUFA	0.868533	-0.0391525	0.000270563	0.974952	Bacteria	Proteobacteria	Alphaproteobacteria	Rhodobacterales	Rhodobacteraceae	Rhodobacter
Rothia_OTU3524	n_3_LCPUFA	0.170513	0.0150385	0.000643622	0.773216	Bacteria	Actinobacteria	Actinobacteria	Actinomycetales	Micrococcaceae	Rothia
Rothia_OTU53	n_3_LCPUFA	0.368449	-0.336713	0.00256223	0.773216	Bacteria	Actinobacteria	Actinobacteria	Actinomycetales	Micrococcaceae	Rothia
Rothia_OTU5743	n_3_LCPUFA	0.258751	0.440287	0.000240755	0.773216	Bacteria	Actinobacteria	Actinobacteria	Actinomycetales	Micrococcaceae	Rothia
Rothia_OTU6342	n_3_LCPUFA	0.222517	0.206077	0.000156394	0.773216	Bacteria	Actinobacteria	Actinobacteria	Actinomycetales	Micrococcaceae	Rothia
Scardovia_OTU264	n_3_LCPUFA	0.289145	-0.197586	0.000168525	0.773216	Bacteria	Actinobacteria	Actinobacteria	Bifidobacteriales	Bifidobacteriaceae	Scardovia
Sphingomonas_OTU154	n_3_LCPUFA	0.978894	0.116274	0.000791086	0.993314	Bacteria	Proteobacteria	Alphaproteobacteria	Sphingomonadales	Sphingomonadaceae	Sphingomonas
Staphylococcus_OTU1	n_3_LCPUFA	0.871295	0.162871	0.00955397	0.974952	Bacteria	Firmicutes	Bacilli	Bacillales	Staphylococcaceae	Staphylococcus
Staphylococcus_OTU3536	n_3_LCPUFA	0.4173	-0.189135	0.00117576	0.773216	Bacteria	Firmicutes	Bacilli	Bacillales	Staphylococcaceae	Staphylococcus
Staphylococcus_OTU3539	n_3_LCPUFA	0.79183	-0.114178	0.176576	0.974952	Bacteria	Firmicutes	Bacilli	Bacillales	Staphylococcaceae	Staphylococcus
Staphylococcus_OTU5624	n_3_LCPUFA	0.361274	0.179362	0.00027418	0.773216	Bacteria	Firmicutes	Bacilli	Bacillales	Staphylococcaceae	Staphylococcus
Staphylococcus_OTU6127	n_3_LCPUFA	0.556719	-0.279698	0.00083953	0.86145	Bacteria	Firmicutes	Bacilli	Bacillales	Staphylococcaceae	Staphylococcus
Staphylococcus_OTU6213	n_3_LCPUFA	0.979497	0.0430166	0.00467286	0.993314	Bacteria	Firmicutes	Bacilli	Bacillales	Staphylococcaceae	Staphylococcus
Staphylococcus_OTU6301	n_3_LCPUFA	0.956138	-0.0679606	0.00524697	0.992986	Bacteria	Firmicutes	Bacilli	Bacillales	Staphylococcaceae	Staphylococcus
Staphylococcus_OTU6710	n_3_LCPUFA	0.917637	0.0704883	0.00843416	0.977483	Bacteria	Firmicutes	Bacilli	Bacillales	Staphylococcaceae	Staphylococcus
Staphylococcus_OTU862	n_3_LCPUFA	0.908628	-0.0212948	0.00094502	0.974952	Bacteria	Firmicutes	Bacilli	Bacillales	Staphylococcaceae	Staphylococcus
Streptococcus_OTU12	n_3_LCPUFA	0.305734	-0.23835	0.0200978	0.773216	Bacteria	Firmicutes	Bacilli	Lactobacillales	Streptococcaceae	Streptococcus
Streptococcus_OTU1406	n_3_LCPUFA	0.902018	-0.695245	0.000517922	0.974952	Bacteria	Firmicutes	Bacilli	Lactobacillales	Streptococcaceae	Streptococcus
Streptococcus_OTU1959	n_3_LCPUFA	0.743594	0.0321846	0.000119959	0.974952	Bacteria	Firmicutes	Bacilli	Lactobacillales	Streptococcaceae	Streptococcus
Streptococcus_OTU3300	n_3_LCPUFA	0.611031	-0.0469269	0.000759158	0.898215	Bacteria	Firmicutes	Bacilli	Lactobacillales	Streptococcaceae	Streptococcus
Streptococcus_OTU34	n_3_LCPUFA	0.206987	0.340512	0.0031717	0.773216	Bacteria	Firmicutes	Bacilli	Lactobacillales	Streptococcaceae	Streptococcus
Streptococcus_OTU4471	n_3_LCPUFA	0.901414	-0.00264713	0.000551169	0.974952	Bacteria	Firmicutes	Bacilli	Lactobacillales	Streptococcaceae	Streptococcus
Streptococcus_OTU4474	n_3_LCPUFA	0.382292	-0.0125074	0.00457305	0.773216	Bacteria	Firmicutes	Bacilli	Lactobacillales	Streptococcaceae	Streptococcus
Streptococcus_OTU5	n_3_LCPUFA	0.428023	-0.102258	0.0006614	0.773216	Bacteria	Firmicutes	Bacilli	Lactobacillales	Streptococcaceae	Streptococcus
Streptococcus_OTU5561	n_3_LCPUFA	0.809795	0.0126966	0.00181859	0.974952	Bacteria	Firmicutes	Bacilli	Lactobacillales	Streptococcaceae	Streptococcus
Streptococcus_OTU5570	n_3_LCPUFA	0.767457	-0.0777503	0.000919559	0.974952	Bacteria	Firmicutes	Bacilli	Lactobacillales	Streptococcaceae	Streptococcus
Streptococcus_OTU5576	n_3_LCPUFA	0.51939	0.15605	0.000168465	0.845287	Bacteria	Firmicutes	Bacilli	Lactobacillales	Streptococcaceae	Streptococcus
Streptococcus_OTU5582	n_3_LCPUFA	0.46066	-0.101443	0.00038891	0.790563	Bacteria	Firmicutes	Bacilli	Lactobacillales	Streptococcaceae	Streptococcus
Streptococcus_OTU5596	n_3_LCPUFA	0.881352	0.460561	0.000140563	0.974952	Bacteria	Firmicutes	Bacilli	Lactobacillales	Streptococcaceae	Streptococcus
Streptococcus_OTU5603	n_3_LCPUFA	0.932205	0.547354	0.00124636	0.985857	Bacteria	Firmicutes	Bacilli	Lactobacillales	Streptococcaceae	Streptococcus
Streptococcus_OTU6196	n_3_LCPUFA	0.295328	-0.0449113	0.000486531	0.773216	Bacteria	Firmicutes	Bacilli	Lactobacillales	Streptococcaceae	Streptococcus
Streptococcus_OTU6199	n_3_LCPUFA	0.300211	-0.227036	0.000582006	0.773216	Bacteria	Firmicutes	Bacilli	Lactobacillales	Streptococcaceae	Streptococcus
Streptococcus_OTU6228	n_3_LCPUFA	0.462928	-0.370219	0.000244642	0.790563	Bacteria	Firmicutes	Bacilli	Lactobacillales	Streptococcaceae	Streptococcus
Streptococcus_OTU6229	n_3_LCPUFA	0.184319	-0.161194	0.00414649	0.773216	Bacteria	Firmicutes	Bacilli	Lactobacillales	Streptococcaceae	Streptococcus
Streptococcus_OTU6237	n_3_LCPUFA	0.422467	-0.25601	0.00115214	0.773216	Bacteria	Firmicutes	Bacilli	Lactobacillales	Streptococcaceae	Streptococcus
Streptococcus_OTU6248	n_3_LCPUFA	0.177754	-0.133415	0.245861	0.773216	Bacteria	Firmicutes	Bacilli	Lactobacillales	Streptococcaceae	Streptococcus
Streptococcus_OTU6278	n_3_LCPUFA	0.28912	0.0445191	0.00156894	0.773216	Bacteria	Firmicutes	Bacilli	Lactobacillales	Streptococcaceae	Streptococcus
Streptococcus_OTU6358	n_3_LCPUFA	0.211907	-0.0959693	0.0083016	0.773216	Bacteria	Firmicutes	Bacilli	Lactobacillales	Streptococcaceae	Streptococcus
Streptococcus_OTU6662	n_3_LCPUFA	0.403306	-0.114368	0.0014471	0.773216	Bacteria	Firmicutes	Bacilli	Lactobacillales	Streptococcaceae	Streptococcus
Streptococcus_OTU67	n_3_LCPUFA	0.443136	-0.560833	0.000469045	0.775489	Bacteria	Firmicutes	Bacilli	Lactobacillales	Streptococcaceae	Streptococcus
Streptococcus_OTU78	n_3_LCPUFA	0.39355	1.26563	0.000597921	0.773216	Bacteria	Firmicutes	Bacilli	Lactobacillales	Streptococcaceae	Streptococcus
Streptophyta_OTU214	n_3_LCPUFA	0.546605	0.479163	0.00101697	0.854797	Bacteria	Cyanobacteria_Chloroplast	Chloroplast	Chloroplast_order_incertae_sedis	Chloroplast	Streptophyta
Streptophyta_OTU3086	n_3_LCPUFA	0.341925	1.26108	0.000929998	0.773216	Bacteria	Cyanobacteria_Chloroplast	Chloroplast	Chloroplast_order_incertae_sedis	Chloroplast	Streptophyta
Syntrophococcus_OTU209	n_3_LCPUFA	0.272935	-0.514558	0.000135923	0.773216	Bacteria	Firmicutes	Clostridia	Clostridiales	Lachnospiraceae	Syntrophococcus
Tumebacillus_OTU246	n_3_LCPUFA	0.745872	0.999079	0.00037923	0.974952	Bacteria	Firmicutes	Bacilli	Bacillales	Alicyclobacillaceae	Tumebacillus
Ureaplasma_OTU92	n_3_LCPUFA	0.802357	1.01613	0.00112264	0.974952	Bacteria	Tenericutes	Mollicutes	Mycoplasmatales	Mycoplasmataceae	Ureaplasma
Veillonella_OTU16	n_3_LCPUFA	0.157034	-0.128427	0.000674078	0.773216	Bacteria	Firmicutes	Negativicutes	Selenomonadales	Veillonellaceae	Veillonella
Veillonella_OTU36	n_3_LCPUFA	0.828102	-0.229352	0.00933582	0.974952	Bacteria	Firmicutes	Negativicutes	Selenomonadales	Veillonellaceae	Veillonella
Veillonella_OTU4831	n_3_LCPUFA	0.257356	-0.628663	0.00115301	0.773216	Bacteria	Firmicutes	Negativicutes	Selenomonadales	Veillonellaceae	Veillonella
Veillonella_OTU5905	n_3_LCPUFA	0.132395	-0.530805	0.0161706	0.773216	Bacteria	Firmicutes	Negativicutes	Selenomonadales	Veillonellaceae	Veillonella
Veillonella_OTU6311	n_3_LCPUFA	0.150302	-0.0334047	0.00145713	0.773216	Bacteria	Firmicutes	Negativicutes	Selenomonadales	Veillonellaceae	Veillonella
Veillonella_OTU6359	n_3_LCPUFA	0.409787	-0.454499	0.000423471	0.773216	Bacteria	Firmicutes	Negativicutes	Selenomonadales	Veillonellaceae	Veillonella
Acinetobacter_OTU5604	Vitamin_D	0.667833	0.467307	0.000717443	0.897624	Bacteria	Proteobacteria	Gammaproteobacteria	Pseudomonadales	Moraxellaceae	Acinetobacter
Acinetobacter_OTU5740	Vitamin_D	0.0669216	-0.452288	0.00104461	0.768912	Bacteria	Proteobacteria	Gammaproteobacteria	Pseudomonadales	Moraxellaceae	Acinetobacter
Acinetobacter_OTU58	Vitamin_D	0.740395	0.682774	0.0019514	0.897624	Bacteria	Proteobacteria	Gammaproteobacteria	Pseudomonadales	Moraxellaceae	Acinetobacter
Acinetobacter_OTU6717	Vitamin_D	0.930753	-0.193548	0.00030833	0.992392	Bacteria	Proteobacteria	Gammaproteobacteria	Pseudomonadales	Moraxellaceae	Acinetobacter
Actinobacillus_OTU119	Vitamin_D	0.665364	-0.355197	0.000547821	0.897624	Bacteria	Proteobacteria	Gammaproteobacteria	Pasteurellales	Pasteurellaceae	Actinobacillus
Actinomyces_OTU220	Vitamin_D	0.622496	-0.559171	0.000317097	0.897624	Bacteria	Actinobacteria	Actinobacteria	Actinomycetales	Actinomycetaceae	Actinomyces
Actinomyces_OTU3321	Vitamin_D	0.22463	-0.349885	0.000110806	0.897624	Bacteria	Actinobacteria	Actinobacteria	Actinomycetales	Actinomycetaceae	Actinomyces
Actinomyces_OTU89	Vitamin_D	0.618852	0.304954	0.000703735	0.897624	Bacteria	Actinobacteria	Actinobacteria	Actinomycetales	Actinomycetaceae	Actinomyces
Aquabacterium_OTU319	Vitamin_D	0.582388	0.790051	0.000225707	0.897624	Bacteria	Proteobacteria	Betaproteobacteria	Burkholderiales	Burkholderiales_incertae_sedis	Aquabacterium
Arthrobacter_OTU3264	Vitamin_D	0.829804	0.164775	0.000243427	0.929333	Bacteria	Actinobacteria	Actinobacteria	Actinomycetales	Micrococcaceae	Arthrobacter
Atopobium_OTU180	Vitamin_D	0.991734	-1.06029	0.000420531	0.998527	Bacteria	Actinobacteria	Actinobacteria	Coriobacteriales	Coriobacteriaceae	Atopobium
Bacteroides_OTU5028	Vitamin_D	0.704938	0.000641188	0.000403421	0.897624	Bacteria	Bacteroidetes	Bacteroidia	Bacteroidales	Bacteroidaceae	Bacteroides
Bifidobacterium_OTU6061	Vitamin_D	0.689833	-0.26165	0.000657123	0.897624	Bacteria	Actinobacteria	Actinobacteria	Bifidobacteriales	Bifidobacteriaceae	Bifidobacterium
Bradyrhizobium_OTU313	Vitamin_D	0.565175	0.249779	0.000125101	0.897624	Bacteria	Proteobacteria	Alphaproteobacteria	Rhizobiales	Bradyrhizobiaceae	Bradyrhizobium
Campylobacter_OTU207	Vitamin_D	0.533302	-0.540197	0.000355165	0.897624	Bacteria	Proteobacteria	Epsilonproteobacteria	Campylobacterales	Campylobacteraceae	Campylobacter
Class_Alphaproteobacteria_OTU158	Vitamin_D	0.715054	-0.673909	0.000339516	0.897624	Bacteria	Proteobacteria	Alphaproteobacteria	Class_Alphaproteobacteria	Class_Alphaproteobacteria	Class_Alphaproteobacteria
Class_Bacilli_OTU4479	Vitamin_D	0.417476	0.0079964	0.000156552	0.897624	Bacteria	Firmicutes	Bacilli	Class_Bacilli	Class_Bacilli	Class_Bacilli
Class_Bacilli_OTU6711	Vitamin_D	0.753352	-0.31124	0.00370612	0.900347	Bacteria	Firmicutes	Bacilli	Class_Bacilli	Class_Bacilli	Class_Bacilli
Cloacibacterium_OTU155	Vitamin_D	0.491023	0.77686	0.00074276	0.897624	Bacteria	Bacteroidetes	Flavobacteria	Flavobacteriales	Flavobacteriaceae	Cloacibacterium
Clostridium_sensu_stricto_OTU68	Vitamin_D	0.149293	0.475098	0.000531532	0.872016	Bacteria	Firmicutes	Clostridia	Clostridiales	Clostridiaceae_1	Clostridium_sensu_stricto
Corynebacterium_OTU15	Vitamin_D	0.0185949	0.629406	0.0426874	0.546689	Bacteria	Actinobacteria	Actinobacteria	Actinomycetales	Corynebacteriaceae	Corynebacterium
Corynebacterium_OTU254	Vitamin_D	0.938385	-0.133507	0.000324004	0.992392	Bacteria	Actinobacteria	Actinobacteria	Actinomycetales	Corynebacteriaceae	Corynebacterium
Corynebacterium_OTU49	Vitamin_D	0.770905	-0.0455274	0.0159572	0.906967	Bacteria	Actinobacteria	Actinobacteria	Actinomycetales	Corynebacteriaceae	Corynebacterium
Deinococcus_OTU63	Vitamin_D	0.54479	1.07317	0.000370095	0.897624	Bacteria	Deinococcus-Thermus	Deinococci	Deinococcales	Deinococcaceae	Deinococcus
Dolosigranulum_OTU28	Vitamin_D	0.120616	0.51767	0.0149082	0.805518	Bacteria	Firmicutes	Bacilli	Lactobacillales	Carnobacteriaceae	Dolosigranulum
Enhydrobacter_OTU242	Vitamin_D	0.603955	-0.0859311	0.000158206	0.897624	Bacteria	Proteobacteria	Gammaproteobacteria	Pseudomonadales	Moraxellaceae	Enhydrobacter
Enterococcus_OTU22	Vitamin_D	0.185021	0.524558	0.00181709	0.897624	Bacteria	Firmicutes	Bacilli	Lactobacillales	Enterococcaceae	Enterococcus
Escherichia_Shigella_OTU5635	Vitamin_D	0.72984	0.259335	0.000129697	0.897624	Bacteria	Proteobacteria	Gammaproteobacteria	Enterobacteriales	Enterobacteriaceae	Escherichia_Shigella
Family_Chitinophagaceae_OTU145	Vitamin_D	0.735457	0.0759259	0.00104387	0.897624	Bacteria	Bacteroidetes	Sphingobacteria	Sphingobacteriales	Chitinophagaceae	Family_Chitinophagaceae
Family_Enterobacteriaceae_OTU3197	Vitamin_D	0.462555	0.429456	0.000350614	0.897624	Bacteria	Proteobacteria	Gammaproteobacteria	Enterobacteriales	Enterobacteriaceae	Family_Enterobacteriaceae
Family_Enterobacteriaceae_OTU5449	Vitamin_D	0.955887	-0.0490137	0.0150328	0.996563	Bacteria	Proteobacteria	Gammaproteobacteria	Enterobacteriales	Enterobacteriaceae	Family_Enterobacteriaceae
Family_Enterobacteriaceae_OTU5820	Vitamin_D	0.297717	-0.280764	0.0139757	0.897624	Bacteria	Proteobacteria	Gammaproteobacteria	Enterobacteriales	Enterobacteriaceae	Family_Enterobacteriaceae
Family_Enterobacteriaceae_OTU6337	Vitamin_D	0.887361	0.189933	0.000386089	0.980768	Bacteria	Proteobacteria	Gammaproteobacteria	Enterobacteriales	Enterobacteriaceae	Family_Enterobacteriaceae
Family_Enterobacteriaceae_OTU6371	Vitamin_D	0.446665	-0.524603	0.000407407	0.897624	Bacteria	Proteobacteria	Gammaproteobacteria	Enterobacteriales	Enterobacteriaceae	Family_Enterobacteriaceae
Family_Flavobacteriaceae_OTU166	Vitamin_D	0.744967	0.163829	0.000976018	0.897624	Bacteria	Bacteroidetes	Flavobacteria	Flavobacteriales	Flavobacteriaceae	Family_Flavobacteriaceae
Family_Flavobacteriaceae_OTU200	Vitamin_D	0.664933	0.608741	0.000173001	0.897624	Bacteria	Bacteroidetes	Flavobacteria	Flavobacteriales	Flavobacteriaceae	Family_Flavobacteriaceae
Family_Lachnospiraceae_OTU161	Vitamin_D	0.315754	0.439475	0.000525302	0.897624	Bacteria	Firmicutes	Clostridia	Clostridiales	Lachnospiraceae	Family_Lachnospiraceae
Family_Leptotrichiaceae_OTU82	Vitamin_D	0.717743	0.553744	0.00188915	0.897624	Bacteria	Fusobacteria	Fusobacteria	Fusobacteriales	Leptotrichiaceae	Family_Leptotrichiaceae
Family_Micrococcaceae_OTU2806	Vitamin_D	0.935864	-0.0503665	0.00261863	0.992392	Bacteria	Actinobacteria	Actinobacteria	Actinomycetales	Micrococcaceae	Family_Micrococcaceae
Family_Neisseriaceae_OTU6222	Vitamin_D	0.395666	0.78624	0.00149583	0.897624	Bacteria	Proteobacteria	Betaproteobacteria	Neisseriales	Neisseriaceae	Family_Neisseriaceae
Family_Pasteurellaceae_OTU3810	Vitamin_D	0.0964965	0.67075	0.000175272	0.805518	Bacteria	Proteobacteria	Gammaproteobacteria	Pasteurellales	Pasteurellaceae	Family_Pasteurellaceae
Family_Pasteurellaceae_OTU5565	Vitamin_D	0.067999	0.415634	0.00107285	0.768912	Bacteria	Proteobacteria	Gammaproteobacteria	Pasteurellales	Pasteurellaceae	Family_Pasteurellaceae
Family_Pasteurellaceae_OTU6304	Vitamin_D	0.251731	0.454786	0.000184581	0.897624	Bacteria	Proteobacteria	Gammaproteobacteria	Pasteurellales	Pasteurellaceae	Family_Pasteurellaceae
Family_Pasteurellaceae_OTU6523	Vitamin_D	0.353286	0.535632	0.0086058	0.897624	Bacteria	Proteobacteria	Gammaproteobacteria	Pasteurellales	Pasteurellaceae	Family_Pasteurellaceae
Family_Pasteurellaceae_OTU6678	Vitamin_D	0.9514	0.623777	0.00121698	0.996563	Bacteria	Proteobacteria	Gammaproteobacteria	Pasteurellales	Pasteurellaceae	Family_Pasteurellaceae
Family_Porphyromonadaceae_OTU120	Vitamin_D	0.821851	0.666931	0.00134332	0.929324	Bacteria	Bacteroidetes	Bacteroidia	Bacteroidales	Porphyromonadaceae	Family_Porphyromonadaceae
Family_Staphylococcaceae_OTU5812	Vitamin_D	0.344584	-0.360217	0.000203563	0.897624	Bacteria	Firmicutes	Bacilli	Bacillales	Staphylococcaceae	Family_Staphylococcaceae
Family_Veillonellaceae_OTU103	Vitamin_D	0.998709	-0.315189	0.00197691	0.998709	Bacteria	Firmicutes	Negativicutes	Selenomonadales	Veillonellaceae	Family_Veillonellaceae
Fusobacterium_OTU165	Vitamin_D	0.966066	-0.153608	0.000230725	0.997698	Bacteria	Fusobacteria	Fusobacteria	Fusobacteriales	Fusobacteriaceae	Fusobacterium
Fusobacterium_OTU95	Vitamin_D	0.16047	0.334296	0.00153916	0.872016	Bacteria	Fusobacteria	Fusobacteria	Fusobacteriales	Fusobacteriaceae	Fusobacterium
Gemella_OTU13	Vitamin_D	0.459549	-0.183059	0.0414752	0.897624	Bacteria	Firmicutes	Bacilli	Bacillales	Bacillales_Incertae_Sedis_XI	Gemella
Granulicatella_OTU5621	Vitamin_D	0.0427579	-0.622846	0.00218654	0.628541	Bacteria	Firmicutes	Bacilli	Lactobacillales	Carnobacteriaceae	Granulicatella
Haemophilus_OTU11	Vitamin_D	0.392182	0.419268	0.0392236	0.897624	Bacteria	Proteobacteria	Gammaproteobacteria	Pasteurellales	Pasteurellaceae	Haemophilus
Haemophilus_OTU3796	Vitamin_D	0.105542	0.704653	0.000146978	0.805518	Bacteria	Proteobacteria	Gammaproteobacteria	Pasteurellales	Pasteurellaceae	Haemophilus
Haemophilus_OTU5747	Vitamin_D	0.661754	0.179972	0.000237686	0.897624	Bacteria	Proteobacteria	Gammaproteobacteria	Pasteurellales	Pasteurellaceae	Haemophilus
Haemophilus_OTU5853	Vitamin_D	0.73211	0.55774	0.0112851	0.897624	Bacteria	Proteobacteria	Gammaproteobacteria	Pasteurellales	Pasteurellaceae	Haemophilus
Haemophilus_OTU5854	Vitamin_D	0.583702	0.711746	0.000867283	0.897624	Bacteria	Proteobacteria	Gammaproteobacteria	Pasteurellales	Pasteurellaceae	Haemophilus
Helicobacter_OTU39	Vitamin_D	0.227154	0.179104	0.00019648	0.897624	Bacteria	Proteobacteria	Epsilonproteobacteria	Campylobacterales	Helicobacteraceae	Helicobacter
Lactobacillus_OTU146	Vitamin_D	0.701768	-0.51973	0.00011887	0.897624	Bacteria	Firmicutes	Bacilli	Lactobacillales	Lactobacillaceae	Lactobacillus
Lactobacillus_OTU3	Vitamin_D	0.652513	-0.327336	0.000321488	0.897624	Bacteria	Firmicutes	Bacilli	Lactobacillales	Lactobacillaceae	Lactobacillus
Lactobacillus_OTU4974	Vitamin_D	0.780615	-0.530621	0.00401508	0.906967	Bacteria	Firmicutes	Bacilli	Lactobacillales	Lactobacillaceae	Lactobacillus
Lactobacillus_OTU5754	Vitamin_D	0.320813	0.713292	0.00268945	0.897624	Bacteria	Firmicutes	Bacilli	Lactobacillales	Lactobacillaceae	Lactobacillus
Lactobacillus_OTU5773	Vitamin_D	0.308192	-0.388153	0.00260908	0.897624	Bacteria	Firmicutes	Bacilli	Lactobacillales	Lactobacillaceae	Lactobacillus
Lactobacillus_OTU892	Vitamin_D	0.791048	-0.420395	0.000236804	0.90847	Bacteria	Firmicutes	Bacilli	Lactobacillales	Lactobacillaceae	Lactobacillus
Listeria_OTU59	Vitamin_D	0.707258	0.740467	0.000204258	0.897624	Bacteria	Firmicutes	Bacilli	Bacillales	Listeriaceae	Listeria
Micrococcus_OTU147	Vitamin_D	0.670764	-0.811774	0.00136291	0.897624	Bacteria	Actinobacteria	Actinobacteria	Actinomycetales	Micrococcaceae	Micrococcus
Moraxella_OTU35	Vitamin_D	0.329584	-0.238491	0.00773821	0.897624	Bacteria	Proteobacteria	Gammaproteobacteria	Pseudomonadales	Moraxellaceae	Moraxella
Moraxella_OTU3803	Vitamin_D	0.180065	0.657285	0.000242753	0.897624	Bacteria	Proteobacteria	Gammaproteobacteria	Pseudomonadales	Moraxellaceae	Moraxella
Moraxella_OTU3964	Vitamin_D	0.895099	-0.555984	0.00011317	0.981937	Bacteria	Proteobacteria	Gammaproteobacteria	Pseudomonadales	Moraxellaceae	Moraxella
Moraxella_OTU3965	Vitamin_D	0.221454	-0.198655	0.00199894	0.897624	Bacteria	Proteobacteria	Gammaproteobacteria	Pseudomonadales	Moraxellaceae	Moraxella
Moraxella_OTU4650	Vitamin_D	0.543564	-0.016764	0.00013362	0.897624	Bacteria	Proteobacteria	Gammaproteobacteria	Pseudomonadales	Moraxellaceae	Moraxella
Moraxella_OTU4678	Vitamin_D	0.0600759	-0.235442	0.0018289	0.768912	Bacteria	Proteobacteria	Gammaproteobacteria	Pseudomonadales	Moraxellaceae	Moraxella
Moraxella_OTU5581	Vitamin_D	0.395517	0.49115	0.000586767	0.897624	Bacteria	Proteobacteria	Gammaproteobacteria	Pseudomonadales	Moraxellaceae	Moraxella
Moraxella_OTU6	Vitamin_D	0.31875	0.447055	0.124818	0.897624	Bacteria	Proteobacteria	Gammaproteobacteria	Pseudomonadales	Moraxellaceae	Moraxella
Neisseria_OTU24	Vitamin_D	0.469606	0.0103445	0.0131572	0.897624	Bacteria	Proteobacteria	Betaproteobacteria	Neisseriales	Neisseriaceae	Neisseria
Neisseria_OTU2850	Vitamin_D	0.477346	0.440386	0.00034406	0.897624	Bacteria	Proteobacteria	Betaproteobacteria	Neisseriales	Neisseriaceae	Neisseria
Neisseria_OTU3341	Vitamin_D	0.72313	-0.371061	0.000156116	0.897624	Bacteria	Proteobacteria	Betaproteobacteria	Neisseriales	Neisseriaceae	Neisseria
Neisseria_OTU5535	Vitamin_D	0.984124	0.591309	0.00579193	0.997698	Bacteria	Proteobacteria	Betaproteobacteria	Neisseriales	Neisseriaceae	Neisseria
Neisseria_OTU5749	Vitamin_D	0.725094	1.95396	0.000216587	0.897624	Bacteria	Proteobacteria	Betaproteobacteria	Neisseriales	Neisseriaceae	Neisseria
Neisseria_OTU6120	Vitamin_D	0.165615	0.981137	0.000537743	0.872016	Bacteria	Proteobacteria	Betaproteobacteria	Neisseriales	Neisseriaceae	Neisseria
Neisseria_OTU6677	Vitamin_D	0.936129	-0.210282	0.000917645	0.992392	Bacteria	Proteobacteria	Betaproteobacteria	Neisseriales	Neisseriaceae	Neisseria
Order_Bacillales_OTU1712	Vitamin_D	0.554905	-0.414828	0.000140019	0.897624	Bacteria	Firmicutes	Bacilli	Bacillales	Order_Bacillales	Order_Bacillales
Order_Bacillales_OTU404	Vitamin_D	0.628414	0.486384	0.00073206	0.897624	Bacteria	Firmicutes	Bacilli	Bacillales	Order_Bacillales	Order_Bacillales
Order_Bacillales_OTU5542	Vitamin_D	0.981701	-0.231419	0.00178256	0.997698	Bacteria	Firmicutes	Bacilli	Bacillales	Order_Bacillales	Order_Bacillales
Order_Bacillales_OTU6310	Vitamin_D	0.581902	-0.0696029	0.000204472	0.897624	Bacteria	Firmicutes	Bacilli	Bacillales	Order_Bacillales	Order_Bacillales
Order_Bacteroidales_OTU74	Vitamin_D	0.243182	0.691651	0.00120422	0.897624	Bacteria	Bacteroidetes	Bacteroidia	Bacteroidales	Order_Bacteroidales	Order_Bacteroidales
Order_Lactobacillales_OTU6235	Vitamin_D	0.222699	-0.118147	0.000154037	0.897624	Bacteria	Firmicutes	Bacilli	Lactobacillales	Order_Lactobacillales	Order_Lactobacillales
Pelomonas_OTU66	Vitamin_D	0.233866	-0.765034	0.00530273	0.897624	Bacteria	Proteobacteria	Betaproteobacteria	Burkholderiales	Comamonadaceae	Pelomonas
Porphyromonas_OTU251	Vitamin_D	0.642726	0.176878	0.000107859	0.897624	Bacteria	Bacteroidetes	Bacteroidia	Bacteroidales	Porphyromonadaceae	Porphyromonas
Prevotella_OTU177	Vitamin_D	0.113872	0.547747	0.000727895	0.805518	Bacteria	Bacteroidetes	Bacteroidia	Bacteroidales	Prevotellaceae	Prevotella
Prevotella_OTU4273	Vitamin_D	0.979652	-0.446468	0.00119284	0.997698	Bacteria	Bacteroidetes	Bacteroidia	Bacteroidales	Prevotellaceae	Prevotella
Prevotella_OTU4298	Vitamin_D	0.280056	-0.0529187	0.00047473	0.897624	Bacteria	Bacteroidetes	Bacteroidia	Bacteroidales	Prevotellaceae	Prevotella
Prevotella_OTU80	Vitamin_D	0.432823	-0.109789	0.000867461	0.897624	Bacteria	Bacteroidetes	Bacteroidia	Bacteroidales	Prevotellaceae	Prevotella
Pseudomonas_OTU3233	Vitamin_D	0.412154	-1.03041	0.000471415	0.897624	Bacteria	Proteobacteria	Gammaproteobacteria	Pseudomonadales	Pseudomonadaceae	Pseudomonas
Pseudomonas_OTU69	Vitamin_D	0.610458	0.72588	0.00214303	0.897624	Bacteria	Proteobacteria	Gammaproteobacteria	Pseudomonadales	Pseudomonadaceae	Pseudomonas
Rhodobacter_OTU88	Vitamin_D	0.308126	0.330886	0.000270563	0.897624	Bacteria	Proteobacteria	Alphaproteobacteria	Rhodobacterales	Rhodobacteraceae	Rhodobacter
Rothia_OTU3524	Vitamin_D	0.813637	-0.422459	0.000643622	0.927168	Bacteria	Actinobacteria	Actinobacteria	Actinomycetales	Micrococcaceae	Rothia
Rothia_OTU53	Vitamin_D	0.512919	-0.316983	0.00256223	0.897624	Bacteria	Actinobacteria	Actinobacteria	Actinomycetales	Micrococcaceae	Rothia
Rothia_OTU5743	Vitamin_D	0.667354	-0.391886	0.000240755	0.897624	Bacteria	Actinobacteria	Actinobacteria	Actinomycetales	Micrococcaceae	Rothia
Rothia_OTU6342	Vitamin_D	0.286511	-0.0534703	0.000156394	0.897624	Bacteria	Actinobacteria	Actinobacteria	Actinomycetales	Micrococcaceae	Rothia
Scardovia_OTU264	Vitamin_D	0.394688	0.092941	0.000168525	0.897624	Bacteria	Actinobacteria	Actinobacteria	Bifidobacteriales	Bifidobacteriaceae	Scardovia
Sphingomonas_OTU154	Vitamin_D	0.742042	-0.223595	0.000791086	0.897624	Bacteria	Proteobacteria	Alphaproteobacteria	Sphingomonadales	Sphingomonadaceae	Sphingomonas
Staphylococcus_OTU1	Vitamin_D	0.417465	-0.243949	0.00955397	0.897624	Bacteria	Firmicutes	Bacilli	Bacillales	Staphylococcaceae	Staphylococcus
Staphylococcus_OTU3536	Vitamin_D	0.834503	-0.426499	0.00117576	0.929333	Bacteria	Firmicutes	Bacilli	Bacillales	Staphylococcaceae	Staphylococcus
Staphylococcus_OTU3539	Vitamin_D	0.462559	-0.227336	0.176576	0.897624	Bacteria	Firmicutes	Bacilli	Bacillales	Staphylococcaceae	Staphylococcus
Staphylococcus_OTU5624	Vitamin_D	0.32582	-0.153317	0.00027418	0.897624	Bacteria	Firmicutes	Bacilli	Bacillales	Staphylococcaceae	Staphylococcus
Staphylococcus_OTU6127	Vitamin_D	0.646805	-0.262308	0.00083953	0.897624	Bacteria	Firmicutes	Bacilli	Bacillales	Staphylococcaceae	Staphylococcus
Staphylococcus_OTU6213	Vitamin_D	0.484549	0.303632	0.00467286	0.897624	Bacteria	Firmicutes	Bacilli	Bacillales	Staphylococcaceae	Staphylococcus
Staphylococcus_OTU6301	Vitamin_D	0.511997	-0.0501528	0.00524697	0.897624	Bacteria	Firmicutes	Bacilli	Bacillales	Staphylococcaceae	Staphylococcus
Staphylococcus_OTU6710	Vitamin_D	0.385824	-0.208407	0.00843416	0.897624	Bacteria	Firmicutes	Bacilli	Bacillales	Staphylococcaceae	Staphylococcus
Staphylococcus_OTU862	Vitamin_D	0.269291	-0.415314	0.00094502	0.897624	Bacteria	Firmicutes	Bacilli	Bacillales	Staphylococcaceae	Staphylococcus
Streptococcus_OTU12	Vitamin_D	0.443654	-0.0864594	0.0200978	0.897624	Bacteria	Firmicutes	Bacilli	Lactobacillales	Streptococcaceae	Streptococcus
Streptococcus_OTU1406	Vitamin_D	0.527334	-1.54829	0.000517922	0.897624	Bacteria	Firmicutes	Bacilli	Lactobacillales	Streptococcaceae	Streptococcus
Streptococcus_OTU1959	Vitamin_D	0.78357	0.130068	0.000119959	0.906967	Bacteria	Firmicutes	Bacilli	Lactobacillales	Streptococcaceae	Streptococcus
Streptococcus_OTU3300	Vitamin_D	0.702652	-1.27978	0.000759158	0.897624	Bacteria	Firmicutes	Bacilli	Lactobacillales	Streptococcaceae	Streptococcus
Streptococcus_OTU34	Vitamin_D	0.520407	-0.149385	0.0031717	0.897624	Bacteria	Firmicutes	Bacilli	Lactobacillales	Streptococcaceae	Streptococcus
Streptococcus_OTU4471	Vitamin_D	0.0288018	-0.615478	0.000551169	0.604838	Bacteria	Firmicutes	Bacilli	Lactobacillales	Streptococcaceae	Streptococcus
Streptococcus_OTU4474	Vitamin_D	0.517209	-0.407627	0.00457305	0.897624	Bacteria	Firmicutes	Bacilli	Lactobacillales	Streptococcaceae	Streptococcus
Streptococcus_OTU5	Vitamin_D	0.0985924	-0.377342	0.0006614	0.805518	Bacteria	Firmicutes	Bacilli	Lactobacillales	Streptococcaceae	Streptococcus
Streptococcus_OTU5561	Vitamin_D	0.0377896	-0.52561	0.00181859	0.61723	Bacteria	Firmicutes	Bacilli	Lactobacillales	Streptococcaceae	Streptococcus
Streptococcus_OTU5570	Vitamin_D	0.140285	-0.451238	0.000919559	0.859247	Bacteria	Firmicutes	Bacilli	Lactobacillales	Streptococcaceae	Streptococcus
Streptococcus_OTU5576	Vitamin_D	0.00530728	-0.328964	0.000168465	0.434832	Bacteria	Firmicutes	Bacilli	Lactobacillales	Streptococcaceae	Streptococcus
Streptococcus_OTU5582	Vitamin_D	0.0106161	-0.408928	0.00038891	0.434832	Bacteria	Firmicutes	Bacilli	Lactobacillales	Streptococcaceae	Streptococcus
Streptococcus_OTU5596	Vitamin_D	0.387	-1.03469	0.000140563	0.897624	Bacteria	Firmicutes	Bacilli	Lactobacillales	Streptococcaceae	Streptococcus
Streptococcus_OTU5603	Vitamin_D	0.112855	-0.46921	0.00124636	0.805518	Bacteria	Firmicutes	Bacilli	Lactobacillales	Streptococcaceae	Streptococcus
Streptococcus_OTU6196	Vitamin_D	0.672078	-0.0202008	0.000486531	0.897624	Bacteria	Firmicutes	Bacilli	Lactobacillales	Streptococcaceae	Streptococcus
Streptococcus_OTU6199	Vitamin_D	0.121053	-0.270395	0.000582006	0.805518	Bacteria	Firmicutes	Bacilli	Lactobacillales	Streptococcaceae	Streptococcus
Streptococcus_OTU6228	Vitamin_D	0.300313	-0.171362	0.000244642	0.897624	Bacteria	Firmicutes	Bacilli	Lactobacillales	Streptococcaceae	Streptococcus
Streptococcus_OTU6229	Vitamin_D	0.166098	-0.207536	0.00414649	0.872016	Bacteria	Firmicutes	Bacilli	Lactobacillales	Streptococcaceae	Streptococcus
Streptococcus_OTU6237	Vitamin_D	0.342894	-0.291196	0.00115214	0.897624	Bacteria	Firmicutes	Bacilli	Lactobacillales	Streptococcaceae	Streptococcus
Streptococcus_OTU6248	Vitamin_D	0.0258724	-0.360044	0.245861	0.604838	Bacteria	Firmicutes	Bacilli	Lactobacillales	Streptococcaceae	Streptococcus
Streptococcus_OTU6278	Vitamin_D	0.0118322	-0.465818	0.00156894	0.434832	Bacteria	Firmicutes	Bacilli	Lactobacillales	Streptococcaceae	Streptococcus
Streptococcus_OTU6358	Vitamin_D	0.0368113	-0.498125	0.0083016	0.61723	Bacteria	Firmicutes	Bacilli	Lactobacillales	Streptococcaceae	Streptococcus
Streptococcus_OTU6662	Vitamin_D	0.00636579	-0.445571	0.0014471	0.434832	Bacteria	Firmicutes	Bacilli	Lactobacillales	Streptococcaceae	Streptococcus
Streptococcus_OTU67	Vitamin_D	0.286438	-0.0715021	0.000469045	0.897624	Bacteria	Firmicutes	Bacilli	Lactobacillales	Streptococcaceae	Streptococcus
Streptococcus_OTU78	Vitamin_D	0.604369	0.230503	0.000597921	0.897624	Bacteria	Firmicutes	Bacilli	Lactobacillales	Streptococcaceae	Streptococcus
Streptophyta_OTU214	Vitamin_D	0.261651	0.574438	0.00101697	0.897624	Bacteria	Cyanobacteria_Chloroplast	Chloroplast	Chloroplast_order_incertae_sedis	Chloroplast	Streptophyta
Streptophyta_OTU3086	Vitamin_D	0.70682	0.179211	0.000929998	0.897624	Bacteria	Cyanobacteria_Chloroplast	Chloroplast	Chloroplast_order_incertae_sedis	Chloroplast	Streptophyta
Syntrophococcus_OTU209	Vitamin_D	0.607284	1.3992	0.000135923	0.897624	Bacteria	Firmicutes	Clostridia	Clostridiales	Lachnospiraceae	Syntrophococcus
Tumebacillus_OTU246	Vitamin_D	0.690897	-0.795293	0.00037923	0.897624	Bacteria	Firmicutes	Bacilli	Bacillales	Alicyclobacillaceae	Tumebacillus
Ureaplasma_OTU92	Vitamin_D	0.92941	-0.657772	0.00112264	0.992392	Bacteria	Tenericutes	Mollicutes	Mycoplasmatales	Mycoplasmataceae	Ureaplasma
Veillonella_OTU16	Vitamin_D	0.10439	-0.368762	0.000674078	0.805518	Bacteria	Firmicutes	Negativicutes	Selenomonadales	Veillonellaceae	Veillonella
Veillonella_OTU36	Vitamin_D	0.329071	-0.336114	0.00933582	0.897624	Bacteria	Firmicutes	Negativicutes	Selenomonadales	Veillonellaceae	Veillonella
Veillonella_OTU4831	Vitamin_D	0.226808	-0.366275	0.00115301	0.897624	Bacteria	Firmicutes	Negativicutes	Selenomonadales	Veillonellaceae	Veillonella
Veillonella_OTU5905	Vitamin_D	0.117006	-0.655099	0.0161706	0.805518	Bacteria	Firmicutes	Negativicutes	Selenomonadales	Veillonellaceae	Veillonella
Veillonella_OTU6311	Vitamin_D	0.126033	-0.298007	0.00145713	0.805518	Bacteria	Firmicutes	Negativicutes	Selenomonadales	Veillonellaceae	Veillonella
Veillonella_OTU6359	Vitamin_D	0.779105	0.293218	0.000423471	0.906967	Bacteria	Firmicutes	Negativicutes	Selenomonadales	Veillonellaceae	Veillonella
